# Supplementary material for: 2-Chloro-N-(3,4-dimethyl­phen­yl)acetamide
Source: Acta Crystallogr Sect E Struct Rep Online. 2009 Apr 10;65(Pt 5):o1022. doi: 10.1107/S1600536809013051 (PMC2977707; doi:10.1107/S1600536809013051)
Supplement: Supplementary file 1 [file e-65-o1022-sup1.cif]

##############################################################################
###                                                                        ###
###        Electronic paper (Acta Crystallographica Section E)             ###
###                                                                        ###
##############################################################################
#                                                                            #
# This CIF contains the data in a paper accepted for publication in Acta     #
# Crystallographica Section E. It conforms to the requirements of Notes      #
# for Authors for Section E, and has been peer reviewed under the auspices   #
# of the IUCr Commission on Journals.                                        #
#                                                                            #
# Full details of the Crystallographic Information File format               #
# are given in the paper "The Crystallographic Information File (CIF):       #
# a New Standard Archive File for Crystallography" by S. R. Hall, F. H.      #
# Allen and I. D. Brown [Acta Cryst. (1991), A47, 655-685].                  #
#                                                                            #
# The current version of the core CIF dictionary is obtainable from          #
# ftp://ftp.iucr.org/pub/cif_core.dic. The current version number is 2.4.    #
#                                                                            #
# Software is freely available for graphical display of the structure(s) in  #
# this CIF.  For information consult the CIF home page http://www.iucr.org/  #
# cif/home.html                                                              #
#                                                                            #
# This file may be used for bona fide research purposes within the           #
# scientific community so long as proper attribution is given to the journal # 
# article from which it was obtained.                                        #
#                                                                            #
##############################################################################
                                             
data_I
_audit_creation_method     SHELXL-97
_chemical_name_systematic
;
2-Chloro-<i>N</i>-(3,4-dimethylphenyl)acetamide
;
_chemical_name_common     ?
_chemical_formula_moiety     'C10 H12 Cl N O'
_chemical_formula_sum     'C10 H12 Cl N O'
_chemical_formula_iupac     'C10 H12 Cl N O'
_chemical_formula_weight     197.66
_chemical_melting_point     ?
_symmetry_cell_setting     triclinic
_symmetry_space_group_name_H-M     'P -1'
_symmetry_space_group_name_HALL     '-P 1'
loop_
    _symmetry_equiv_pos_as_xyz
    'x, y, z'
    '-x, -y, -z'
_cell_length_a     8.3672(9)
_cell_length_b     9.8076(9)
_cell_length_c     12.4090(10)
_cell_angle_alpha     95.415(8)
_cell_angle_beta     96.492(9)
_cell_angle_gamma     97.767(9)
_cell_volume     996.26(16)
_cell_formula_units_Z     4
_cell_measurement_reflns_used     4345
_cell_measurement_theta_min     2.80
_cell_measurement_theta_max     27.56
_cell_measurement_temperature     299(2)
_exptl_crystal_description     rod
_exptl_crystal_colour     colourless
_exptl_crystal_size_max     0.44
_exptl_crystal_size_mid     0.36
_exptl_crystal_size_min     0.20
_exptl_crystal_density_diffrn     1.318
_exptl_crystal_density_meas     ?
_exptl_crystal_density_method     'not measured'
_exptl_crystal_F_000     416
_exptl_absorpt_coefficient_mu     0.342
_exptl_absorpt_correction_type     multi-scan
_exptl_absorpt_process_details     '(CrysAlis RED; Oxford Diffraction, 2007)'
_exptl_absorpt_correction_T_min     0.8680
_exptl_absorpt_correction_T_max     0.9357
_exptl_special_details
;
Absorption correction:
empirical absorption correction using spherical harmonics,
implemented in SCALE3 ABSPACK scaling algorithm,
CrysAlis RED (Oxford Diffraction, 2007).
;
_diffrn_ambient_temperature     299(2)
_diffrn_radiation_type     MoK\a
_diffrn_radiation_wavelength     0.71073
_diffrn_radiation_source     'fine-focus sealed tube'
_diffrn_radiation_monochromator     graphite
_diffrn_measurement_device_type
;
Oxford Diffraction Xcalibur diffractometer
with a Sapphire CCD detector
;
_diffrn_measurement_method
;
Rotation method data acquisition using \w and \f
;
_diffrn_detector_area_resol_mean     ?
_diffrn_reflns_number     10754
_diffrn_reflns_av_R_equivalents     0.0170
_diffrn_reflns_av_sigmaI/netI     0.0172
_diffrn_reflns_theta_min     2.80
_diffrn_reflns_theta_max     25.35
_diffrn_reflns_theta_full     25.35
_diffrn_measured_fraction_theta_max     0.998
_diffrn_measured_fraction_theta_full     0.998
_diffrn_reflns_limit_h_min     -10
_diffrn_reflns_limit_h_max     10
_diffrn_reflns_limit_k_min     -11
_diffrn_reflns_limit_k_max     11
_diffrn_reflns_limit_l_min     -14
_diffrn_reflns_limit_l_max     14
_diffrn_standards_number     ?
_diffrn_standards_interval_count     ?
_diffrn_standards_interval_time     ?
_diffrn_standards_decay_%     0
_refine_special_details
;
Refinement of <i>F</i>^2^ against ALL reflections. The weighted <i>R</i>-factor
<i>wR</i> and goodness of fit <i>S</i> are based on <i>F</i>^2^, conventional
<i>R</i>-factors <i>R</i> are based on <i>F</i>, with <i>F</i> set to zero for
negative <i>F</i>^2^. The threshold expression of <i>F</i>^2^ >
\s(<i>F</i>^2^) is used only for calculating <i>R</i>-factors(gt) <i>etc</i>.
and is not relevant to the choice of reflections for refinement.
<i>R</i>-factors based on <i>F</i>^2^ are statistically about twice as large
as those based on <i>F</i>, and <i>R</i>- factors based on ALL data will be
even larger.
;
_reflns_number_total     3634
_reflns_number_gt     2874
_reflns_threshold_expression     I>2\s(I)
_refine_ls_structure_factor_coef     Fsqd
_refine_ls_matrix_type     full
_refine_ls_R_factor_all     0.0456
_refine_ls_R_factor_gt     0.0349
_refine_ls_wR_factor_gt     0.1183
_refine_ls_wR_factor_ref     0.1265
_refine_ls_goodness_of_fit_ref     0.968
_refine_ls_restrained_S_all     0.968
_refine_ls_number_reflns     3634
_refine_ls_number_parameters     240
_refine_ls_number_restraints     0
_refine_ls_hydrogen_treatment     constr
_refine_ls_weighting_scheme     calc
_refine_ls_weighting_details
                    'calc w=1/[\s^2^(Fo^2^)+(0.1P)^2^] where P=(Fo^2^+2Fc^2^)/3'
_atom_sites_solution_hydrogens     geom
_atom_sites_solution_primary     direct
_atom_sites_solution_secondary     difmap
_refine_ls_shift/su_max     0.000
_refine_ls_shift/su_mean     0.000
_refine_diff_density_max     0.188
_refine_diff_density_min     -0.232
_refine_ls_extinction_method     'SHELXL97 (Sheldrick, 2008)'
_refine_ls_extinction_coef     0.024(4)
_refine_ls_extinction_expression
                                  'Fc^*^=kFc[1+0.001xFc^2^\l^3^/sin(2\q)]^-1/4^'
loop_
    _atom_type_symbol
    _atom_type_description
    _atom_type_scat_dispersion_real
    _atom_type_scat_dispersion_imag
    _atom_type_scat_source
    'C' 'C' 0.0033 0.0016
                         'International Tables Vol C Tables 4.2.6.8 and 6.1.1.4'
    'H' 'H' 0.0000 0.0000
                         'International Tables Vol C Tables 4.2.6.8 and 6.1.1.4'
    'Cl' 'Cl' 0.1484 0.1585
                         'International Tables Vol C Tables 4.2.6.8 and 6.1.1.4'
    'N' 'N' 0.0061 0.0033
                         'International Tables Vol C Tables 4.2.6.8 and 6.1.1.4'
    'O' 'O' 0.0106 0.0060
                         'International Tables Vol C Tables 4.2.6.8 and 6.1.1.4'
_computing_data_collection
;
CrysAlis CCD (Oxford Diffraction, 2004)
;
_computing_cell_refinement
;
CrysAlis RED (Oxford Diffraction, 2007)
;
_computing_data_reduction
;
CrysAlis RED (Oxford Diffraction, 2007)
;
_computing_structure_solution     'SHELXS97 (Sheldrick, 2008)'
_computing_structure_refinement     'SHELXL97 (Sheldrick, 2008)'
_computing_molecular_graphics     'PLATON (Spek, 2009)'
_computing_publication_material     'SHELXL97 (Sheldrick, 2008)'
loop_
    _atom_site_type_symbol
    _atom_site_label
    _atom_site_fract_x
    _atom_site_fract_y
    _atom_site_fract_z
    _atom_site_U_iso_or_equiv
    _atom_site_adp_type
    _atom_site_calc_flag
    _atom_site_refinement_flags
    _atom_site_occupancy
    _atom_site_disorder_assembly
    _atom_site_disorder_group
    Cl Cl1 0.62739(6) 0.60024(5) 0.62240(4) 0.0701(2) Uani d . 1 . .
    O O1 0.83974(16) 0.76355(11) 0.45971(10) 0.0569(3) Uani d . 1 . .
    N N1 0.81699(17) 0.54085(13) 0.38380(11) 0.0477(3) Uani d . 1 . .
    H H1N 0.8113 0.4570 0.3998 0.057 Uiso calc R 1 . .
    C C1 0.81633(19) 0.55916(15) 0.27115(14) 0.0447(4) Uani d . 1 . .
    C C2 0.9174(2) 0.66380(16) 0.23435(14) 0.0482(4) Uani d . 1 . .
    H H2 0.9875 0.7272 0.2846 0.058 Uiso calc R 1 . .
    C C3 0.9155(2) 0.67553(17) 0.12342(14) 0.0490(4) Uani d . 1 . .
    C C4 0.8120(2) 0.57967(18) 0.04769(14) 0.0542(4) Uani d . 1 . .
    C C5 0.7129(2) 0.47505(18) 0.08636(16) 0.0627(5) Uani d . 1 . .
    H H5 0.6434 0.4105 0.0367 0.075 Uiso calc R 1 . .
    C C6 0.7148(2) 0.46423(17) 0.19551(16) 0.0575(5) Uani d . 1 . .
    H H6 0.6474 0.3926 0.2190 0.069 Uiso calc R 1 . .
    C C7 0.82545(19) 0.63949(16) 0.46785(14) 0.0446(4) Uani d . 1 . .
    C C8 0.8184(2) 0.58415(19) 0.57750(14) 0.0546(4) Uani d . 1 . .
    H H8A 0.9049 0.6356 0.6304 0.066 Uiso calc R 1 . .
    H H8B 0.8339 0.4876 0.5710 0.066 Uiso calc R 1 . .
    C C9 1.0278(3) 0.7913(2) 0.08682(19) 0.0753(6) Uani d . 1 . .
    H H9A 1.0907 0.8458 0.1495 0.090 Uiso calc R 1 . .
    H H9B 0.9646 0.8488 0.0466 0.090 Uiso calc R 1 . .
    H H9C 1.0995 0.7528 0.0411 0.090 Uiso calc R 1 . .
    C C10 0.8062(3) 0.5877(3) -0.07390(16) 0.0781(6) Uani d . 1 . .
    H H10A 0.9126 0.5838 -0.0949 0.094 Uiso calc R 1 . .
    H H10B 0.7710 0.6731 -0.0913 0.094 Uiso calc R 1 . .
    H H10C 0.7314 0.5112 -0.1126 0.094 Uiso calc R 1 . .
    Cl Cl2 0.90424(8) 0.14166(5) 0.21372(4) 0.0779(2) Uani d . 1 . .
    O O2 0.78329(17) 0.24929(11) 0.41405(11) 0.0628(4) Uani d . 1 . .
    N N2 0.74319(15) 0.04521(12) 0.48565(10) 0.0414(3) Uani d . 1 . .
    H H2N 0.7539 -0.0406 0.4734 0.050 Uiso calc R 1 . .
    C C11 0.67313(18) 0.08227(14) 0.58097(12) 0.0379(3) Uani d . 1 . .
    C C12 0.66625(19) -0.01217(15) 0.65716(12) 0.0428(4) Uani d . 1 . .
    H H12 0.7076 -0.0946 0.6435 0.051 Uiso calc R 1 . .
    C C13 0.5996(2) 0.01258(16) 0.75308(13) 0.0458(4) Uani d . 1 . .
    C C14 0.53726(19) 0.13642(16) 0.77369(13) 0.0459(4) Uani d . 1 . .
    C C15 0.5432(2) 0.22884(16) 0.69622(14) 0.0503(4) Uani d . 1 . .
    H H15 0.5011 0.3110 0.7092 0.060 Uiso calc R 1 . .
    C C16 0.60886(19) 0.20418(15) 0.60076(14) 0.0466(4) Uani d . 1 . .
    H H16 0.6102 0.2683 0.5501 0.056 Uiso calc R 1 . .
    C C17 0.79504(19) 0.12730(15) 0.41182(13) 0.0425(4) Uani d . 1 . .
    C C18 0.8760(2) 0.05019(18) 0.32656(13) 0.0519(4) Uani d . 1 . .
    H H18A 0.8097 -0.0386 0.3018 0.062 Uiso calc R 1 . .
    H H18B 0.9808 0.0326 0.3598 0.062 Uiso calc R 1 . .
    C C19 0.5979(3) -0.0922(2) 0.83395(16) 0.0698(6) Uani d . 1 . .
    H H19A 0.6609 -0.0513 0.9016 0.084 Uiso calc R 1 . .
    H H19B 0.6439 -0.1707 0.8058 0.084 Uiso calc R 1 . .
    H H19C 0.4879 -0.1216 0.8462 0.084 Uiso calc R 1 . .
    C C20 0.4663(2) 0.1688(2) 0.87824(15) 0.0639(5) Uani d . 1 . .
    H H20A 0.5468 0.1673 0.9396 0.077 Uiso calc R 1 . .
    H H20B 0.3736 0.1008 0.8819 0.077 Uiso calc R 1 . .
    H H20C 0.4333 0.2589 0.8797 0.077 Uiso calc R 1 . .
loop_
    _atom_site_aniso_label
    _atom_site_aniso_U_11
    _atom_site_aniso_U_22
    _atom_site_aniso_U_33
    _atom_site_aniso_U_12
    _atom_site_aniso_U_13
    _atom_site_aniso_U_23
    Cl1 0.0802(4) 0.0660(3) 0.0721(3) 0.0167(3) 0.0302(3) 0.0161(2)
    O1 0.0811(9) 0.0320(6) 0.0606(7) 0.0144(5) 0.0136(6) 0.0069(5)
    N1 0.0598(9) 0.0290(6) 0.0568(8) 0.0085(6) 0.0128(7) 0.0085(6)
    C1 0.0469(9) 0.0323(7) 0.0568(9) 0.0115(7) 0.0090(7) 0.0041(7)
    C2 0.0470(9) 0.0380(8) 0.0578(10) 0.0046(7) 0.0043(8) 0.0017(7)
    C3 0.0500(10) 0.0447(9) 0.0559(10) 0.0142(7) 0.0101(8) 0.0097(7)
    C4 0.0570(10) 0.0513(10) 0.0570(10) 0.0243(8) 0.0029(8) 0.0020(8)
    C5 0.0653(12) 0.0478(10) 0.0682(12) 0.0054(9) -0.0037(10) -0.0101(8)
    C6 0.0618(11) 0.0374(8) 0.0703(12) 0.0011(8) 0.0095(9) -0.0023(8)
    C7 0.0437(9) 0.0356(8) 0.0567(9) 0.0099(7) 0.0073(7) 0.0093(7)
    C8 0.0596(11) 0.0477(9) 0.0584(10) 0.0104(8) 0.0066(8) 0.0126(8)
    C9 0.0797(14) 0.0735(14) 0.0735(13) -0.0002(11) 0.0189(11) 0.0176(11)
    C10 0.0970(17) 0.0832(15) 0.0568(12) 0.0346(13) -0.0021(11) 0.0040(10)
    Cl2 0.1111(5) 0.0687(3) 0.0604(3) 0.0094(3) 0.0316(3) 0.0223(2)
    O2 0.0880(10) 0.0318(6) 0.0763(8) 0.0136(6) 0.0275(7) 0.0190(6)
    N2 0.0518(8) 0.0259(6) 0.0483(7) 0.0061(5) 0.0106(6) 0.0073(5)
    C11 0.0379(8) 0.0299(7) 0.0447(8) 0.0025(6) 0.0036(6) 0.0037(6)
    C12 0.0499(9) 0.0299(7) 0.0508(9) 0.0097(6) 0.0084(7) 0.0073(6)
    C13 0.0516(9) 0.0404(8) 0.0446(8) 0.0056(7) 0.0048(7) 0.0046(7)
    C14 0.0440(9) 0.0428(8) 0.0485(9) 0.0040(7) 0.0046(7) -0.0027(7)
    C15 0.0528(10) 0.0358(8) 0.0636(10) 0.0134(7) 0.0093(8) 0.0003(7)
    C16 0.0519(9) 0.0322(7) 0.0581(10) 0.0102(7) 0.0080(8) 0.0101(7)
    C17 0.0458(9) 0.0334(8) 0.0480(9) 0.0021(6) 0.0059(7) 0.0091(6)
    C18 0.0618(11) 0.0465(9) 0.0510(9) 0.0088(8) 0.0151(8) 0.0134(7)
    C19 0.0980(16) 0.0619(11) 0.0592(11) 0.0223(11) 0.0262(11) 0.0215(9)
    C20 0.0684(12) 0.0652(12) 0.0567(11) 0.0089(10) 0.0157(9) -0.0078(9)
_geom_special_details
;
All e.s.d.'s (except the e.s.d. in the dihedral angle between two l.s. planes)
are estimated using the full covariance matrix. The cell e.s.d.'s are taken
into account individually in the estimation of e.s.d.'s in distances, angles
and torsion angles; correlations between e.s.d.'s in cell parameters are only
used when they are defined by crystal symmetry. An approximate (isotropic)
treatment of cell e.s.d.'s is used for estimating e.s.d.'s involving l.s.
planes.
;
loop_
    _geom_bond_atom_site_label_1
    _geom_bond_atom_site_label_2
    _geom_bond_site_symmetry_2
    _geom_bond_distance
    _geom_bond_publ_flag
    Cl1 C8 . 1.7731(19) ?
    O1 C7 . 1.2213(18) ?
    N1 C7 . 1.343(2) ?
    N1 C1 . 1.426(2) ?
    N1 H1N . 0.8600 ?
    C1 C6 . 1.382(2) ?
    C1 C2 . 1.385(2) ?
    C2 C3 . 1.391(2) ?
    C2 H2 . 0.9300 ?
    C3 C4 . 1.395(2) ?
    C3 C9 . 1.511(3) ?
    C4 C5 . 1.387(3) ?
    C4 C10 . 1.514(3) ?
    C5 C6 . 1.367(3) ?
    C5 H5 . 0.9300 ?
    C6 H6 . 0.9300 ?
    C7 C8 . 1.516(2) ?
    C8 H8A . 0.9700 ?
    C8 H8B . 0.9700 ?
    C9 H9A . 0.9600 ?
    C9 H9B . 0.9600 ?
    C9 H9C . 0.9600 ?
    C10 H10A . 0.9600 ?
    C10 H10B . 0.9600 ?
    C10 H10C . 0.9600 ?
    Cl2 C18 . 1.7539(16) ?
    O2 C17 . 1.2117(18) ?
    N2 C17 . 1.3454(19) ?
    N2 C11 . 1.4171(19) ?
    N2 H2N . 0.8600 ?
    C11 C12 . 1.385(2) ?
    C11 C16 . 1.388(2) ?
    C12 C13 . 1.385(2) ?
    C12 H12 . 0.9300 ?
    C13 C14 . 1.398(2) ?
    C13 C19 . 1.503(2) ?
    C14 C15 . 1.383(2) ?
    C14 C20 . 1.511(2) ?
    C15 C16 . 1.376(2) ?
    C15 H15 . 0.9300 ?
    C16 H16 . 0.9300 ?
    C17 C18 . 1.517(2) ?
    C18 H18A . 0.9700 ?
    C18 H18B . 0.9700 ?
    C19 H19A . 0.9600 ?
    C19 H19B . 0.9600 ?
    C19 H19C . 0.9600 ?
    C20 H20A . 0.9600 ?
    C20 H20B . 0.9600 ?
    C20 H20C . 0.9600 ?
loop_
    _geom_angle_atom_site_label_1
    _geom_angle_atom_site_label_2
    _geom_angle_atom_site_label_3
    _geom_angle_site_symmetry_1
    _geom_angle_site_symmetry_3
    _geom_angle
    _geom_angle_publ_flag
    C7 N1 C1 . . 127.45(13) ?
    C7 N1 H1N . . 116.3 ?
    C1 N1 H1N . . 116.3 ?
    C6 C1 C2 . . 118.88(16) ?
    C6 C1 N1 . . 118.09(15) ?
    C2 C1 N1 . . 122.98(14) ?
    C1 C2 C3 . . 120.99(15) ?
    C1 C2 H2 . . 119.5 ?
    C3 C2 H2 . . 119.5 ?
    C2 C3 C4 . . 119.72(16) ?
    C2 C3 C9 . . 119.26(16) ?
    C4 C3 C9 . . 121.02(17) ?
    C5 C4 C3 . . 118.29(16) ?
    C5 C4 C10 . . 120.04(17) ?
    C3 C4 C10 . . 121.68(18) ?
    C6 C5 C4 . . 121.78(16) ?
    C6 C5 H5 . . 119.1 ?
    C4 C5 H5 . . 119.1 ?
    C5 C6 C1 . . 120.34(17) ?
    C5 C6 H6 . . 119.8 ?
    C1 C6 H6 . . 119.8 ?
    O1 C7 N1 . . 124.51(15) ?
    O1 C7 C8 . . 121.48(15) ?
    N1 C7 C8 . . 114.00(14) ?
    C7 C8 Cl1 . . 109.74(12) ?
    C7 C8 H8A . . 109.7 ?
    Cl1 C8 H8A . . 109.7 ?
    C7 C8 H8B . . 109.7 ?
    Cl1 C8 H8B . . 109.7 ?
    H8A C8 H8B . . 108.2 ?
    C3 C9 H9A . . 109.5 ?
    C3 C9 H9B . . 109.5 ?
    H9A C9 H9B . . 109.5 ?
    C3 C9 H9C . . 109.5 ?
    H9A C9 H9C . . 109.5 ?
    H9B C9 H9C . . 109.5 ?
    C4 C10 H10A . . 109.5 ?
    C4 C10 H10B . . 109.5 ?
    H10A C10 H10B . . 109.5 ?
    C4 C10 H10C . . 109.5 ?
    H10A C10 H10C . . 109.5 ?
    H10B C10 H10C . . 109.5 ?
    C17 N2 C11 . . 128.24(12) ?
    C17 N2 H2N . . 115.9 ?
    C11 N2 H2N . . 115.9 ?
    C12 C11 C16 . . 118.87(14) ?
    C12 C11 N2 . . 116.84(13) ?
    C16 C11 N2 . . 124.27(13) ?
    C11 C12 C13 . . 121.92(14) ?
    C11 C12 H12 . . 119.0 ?
    C13 C12 H12 . . 119.0 ?
    C12 C13 C14 . . 119.13(15) ?
    C12 C13 C19 . . 119.77(15) ?
    C14 C13 C19 . . 121.09(16) ?
    C15 C14 C13 . . 118.25(15) ?
    C15 C14 C20 . . 120.87(16) ?
    C13 C14 C20 . . 120.88(16) ?
    C16 C15 C14 . . 122.68(15) ?
    C16 C15 H15 . . 118.7 ?
    C14 C15 H15 . . 118.7 ?
    C15 C16 C11 . . 119.14(14) ?
    C15 C16 H16 . . 120.4 ?
    C11 C16 H16 . . 120.4 ?
    O2 C17 N2 . . 124.59(15) ?
    O2 C17 C18 . . 123.45(14) ?
    N2 C17 C18 . . 111.93(13) ?
    C17 C18 Cl2 . . 112.79(12) ?
    C17 C18 H18A . . 109.0 ?
    Cl2 C18 H18A . . 109.0 ?
    C17 C18 H18B . . 109.0 ?
    Cl2 C18 H18B . . 109.0 ?
    H18A C18 H18B . . 107.8 ?
    C13 C19 H19A . . 109.5 ?
    C13 C19 H19B . . 109.5 ?
    H19A C19 H19B . . 109.5 ?
    C13 C19 H19C . . 109.5 ?
    H19A C19 H19C . . 109.5 ?
    H19B C19 H19C . . 109.5 ?
    C14 C20 H20A . . 109.5 ?
    C14 C20 H20B . . 109.5 ?
    H20A C20 H20B . . 109.5 ?
    C14 C20 H20C . . 109.5 ?
    H20A C20 H20C . . 109.5 ?
    H20B C20 H20C . . 109.5 ?
loop_
    _geom_torsion_atom_site_label_1
    _geom_torsion_atom_site_label_2
    _geom_torsion_atom_site_label_3
    _geom_torsion_atom_site_label_4
    _geom_torsion_site_symmetry_1
    _geom_torsion_site_symmetry_2
    _geom_torsion_site_symmetry_3
    _geom_torsion_site_symmetry_4
    _geom_torsion
    _geom_torsion_publ_flag
    C7 N1 C1 C6 . . . . -140.52(16) ?
    C7 N1 C1 C2 . . . . 42.3(2) ?
    C6 C1 C2 C3 . . . . 1.1(2) ?
    N1 C1 C2 C3 . . . . 178.30(14) ?
    C1 C2 C3 C4 . . . . -0.8(2) ?
    C1 C2 C3 C9 . . . . 180.00(16) ?
    C2 C3 C4 C5 . . . . 0.2(2) ?
    C9 C3 C4 C5 . . . . 179.41(17) ?
    C2 C3 C4 C10 . . . . -179.69(17) ?
    C9 C3 C4 C10 . . . . -0.5(3) ?
    C3 C4 C5 C6 . . . . 0.0(3) ?
    C10 C4 C5 C6 . . . . 179.91(18) ?
    C4 C5 C6 C1 . . . . 0.4(3) ?
    C2 C1 C6 C5 . . . . -0.9(3) ?
    N1 C1 C6 C5 . . . . -178.21(16) ?
    C1 N1 C7 O1 . . . . -2.7(3) ?
    C1 N1 C7 C8 . . . . 178.29(15) ?
    O1 C7 C8 Cl1 . . . . 73.33(19) ?
    N1 C7 C8 Cl1 . . . . -107.59(15) ?
    C17 N2 C11 C12 . . . . -164.70(14) ?
    C17 N2 C11 C16 . . . . 16.8(2) ?
    C16 C11 C12 C13 . . . . -1.1(2) ?
    N2 C11 C12 C13 . . . . -179.64(14) ?
    C11 C12 C13 C14 . . . . 0.1(2) ?
    C11 C12 C13 C19 . . . . -178.89(16) ?
    C12 C13 C14 C15 . . . . 0.7(2) ?
    C19 C13 C14 C15 . . . . 179.67(16) ?
    C12 C13 C14 C20 . . . . -178.87(15) ?
    C19 C13 C14 C20 . . . . 0.1(3) ?
    C13 C14 C15 C16 . . . . -0.5(3) ?
    C20 C14 C15 C16 . . . . 179.05(16) ?
    C14 C15 C16 C11 . . . . -0.5(3) ?
    C12 C11 C16 C15 . . . . 1.2(2) ?
    N2 C11 C16 C15 . . . . 179.71(14) ?
    C11 N2 C17 O2 . . . . -3.0(3) ?
    C11 N2 C17 C18 . . . . 175.03(14) ?
    O2 C17 C18 Cl2 . . . . -15.1(2) ?
    N2 C17 C18 Cl2 . . . . 166.82(11) ?
loop_
    _geom_hbond_atom_site_label_D
    _geom_hbond_atom_site_label_H
    _geom_hbond_atom_site_label_A
    _geom_hbond_site_symmetry_A
    _geom_hbond_distance_DH
    _geom_hbond_distance_HA
    _geom_hbond_distance_DA
    _geom_hbond_angle_DHA
    N1 H1N O2 . 0.86 2.05 2.8992(16) 171.5
    N2 H2N O1 1_545 0.86 2.14 2.9802(16) 166.2
data_global
_journal_date_recd_electronic     2009-04-01
_journal_date_accepted     2009-04-06
_journal_name_full     'Acta Crystallographica, Section E'
_journal_year     2009
_journal_volume     65
_journal_issue      5
_journal_page_first     o1022
_journal_page_last     o1022
_journal_paper_category     QO
_journal_coeditor_code     DN2441
_publ_contact_author_name     'Prof. B. Thimme Gowda'
_publ_contact_author_address
;
  Department of Chemistry
  Mangalore University
  Mangalagangotri-574 199
  Mangalore, INDIA
;
_publ_contact_author_email     gowdabt@yahoo.com
_publ_contact_author_fax     '91 824 2287367'
_publ_contact_author_phone     '91 824 2287262'
_publ_section_title
;
2-Chloro-<i>N</i>-(3,4-dimethylphenyl)acetamide
;
loop_
    _publ_author_name
    _publ_author_address
    'B. Thimme Gowda'
; Department of Chemistry
  Mangalore University
  Mangalagangotri 574 199
  Mangalore, India
;
    'Sabine Foro'
; Institute of Materials Science
  Darmstadt University of Technology
  Petersenstrasse 23
  D-64287 Darmstadt, Germany
;
    'Hiromitsu Terao '
; Faculty of Integrated Arts and Sciences
  Tokushima University
  Minamijosanjima-cho
  Tokushima 770-8502, Japan
;
    'Hartmut Fuess'
; Institute of Materials Science
  Darmstadt University of Technology
  Petersenstrasse 23
  D-64287 Darmstadt, Germany
;
