# Supplementary material for: 2-Chloro-N-(3,4-dimethyl­phen­yl)acetamide
Source: Acta Crystallogr Sect E Struct Rep Online. 2009 Apr 10;65(Pt 5):o1022. doi: 10.1107/S1600536809013051 (PMC2977707; doi:10.1107/S1600536809013051)
Supplement: Supplementary file 2 [file e-65-o1022-Isup2.hkl]

# 
# h,k,l, Fc-squared, Fo-squared, sigma(Fo-squared) and status flag 
# 
data_I
_shelx_title ' GA15 P-1' 
_shelx_refln_list_code          4 
_shelx_F_calc_maximum      156.18 
_exptl_crystal_F_000       416.00 
_reflns_d_resolution_high  0.8300 
 
loop_ 
 _symmetry_equiv_pos_as_xyz 
 'x, y, z' 
 '-x, -y, -z' 
 
_cell_length_a     8.3672 
_cell_length_b     9.8076 
_cell_length_c    12.4090 
_cell_angle_alpha  95.415 
_cell_angle_beta   96.492 
_cell_angle_gamma  97.767 
 
_shelx_F_squared_multiplier     1.000 
 
loop_ 
 _refln_index_h 
 _refln_index_k 
 _refln_index_l 
 _refln_F_squared_calc 
 _refln_F_squared_meas 
 _refln_F_squared_sigma 
 _refln_observed_status 
   2   0   0     1576.80     1664.88      9.22 o 
   3   0   0      940.50     1013.80      8.24 o 
   4   0   0      748.20      746.92      4.18 o 
   5   0   0      163.14      175.30      3.20 o 
   6   0   0        9.87       10.34      1.01 o 
   7   0   0       68.18       61.47      1.61 o 
   8   0   0       27.10       27.68      1.81 o 
   9   0   0        5.88       12.20      2.63 o 
  -9   1   0       26.28       26.69      2.00 o 
  -8   1   0       60.42       60.43      2.24 o 
  -7   1   0       35.53       32.75      1.78 o 
  -6   1   0       11.53       11.32      0.94 o 
  -5   1   0     1283.43     1259.31      5.98 o 
  -4   1   0       57.96       51.72      0.59 o 
  -3   1   0      385.95      408.83      4.04 o 
  -2   1   0     2997.43     3134.08     16.63 o 
  -1   1   0      243.77      252.27      2.76 o 
   1   1   0      995.97     1001.55      2.32 o 
   2   1   0     1051.14     1020.31      4.60 o 
   3   1   0      167.96      148.61      0.97 o 
   4   1   0      130.17      117.89      2.30 o 
   5   1   0        2.21        1.75      0.62 o 
   6   1   0      232.66      225.45      2.45 o 
   7   1   0        0.04        0.69      1.00 o 
   8   1   0        3.19        3.18      1.20 o 
   9   1   0       77.47       80.34      2.66 o 
 -10   2   0       30.03       35.09      5.84 o 
  -9   2   0        1.59        1.17      1.60 o 
  -8   2   0       28.13       20.45      1.67 o 
  -7   2   0        0.99        0.71      1.29 o 
  -6   2   0       36.16       42.86      1.69 o 
  -5   2   0      110.72      128.71      1.15 o 
  -4   2   0       14.49       14.97      0.52 o 
  -3   2   0      166.86      152.93      3.07 o 
  -2   2   0    12089.89    11339.78    176.35 o 
  -1   2   0    13394.65    12627.45    146.39 o 
   0   2   0      797.74      724.98      3.92 o 
   1   2   0     5382.82     5209.48     14.97 o 
   2   2   0       61.00       68.62      0.58 o 
   3   2   0     2037.30     2017.94      6.65 o 
   4   2   0      114.95      124.61      1.49 o 
   5   2   0       23.85       28.12      0.88 o 
   6   2   0      215.25      205.40      2.97 o 
   7   2   0       14.60       12.79      1.21 o 
   8   2   0       34.41       31.20      1.53 o 
   9   2   0       20.76       20.23      1.86 o 
  -9   3   0        3.12        1.38      1.55 o 
  -8   3   0       11.97       12.30      2.22 o 
  -7   3   0        0.17       -0.72      1.35 o 
  -6   3   0      448.68      429.39      6.69 o 
  -5   3   0       38.84       43.65      0.96 o 
  -4   3   0     1919.66     2007.11      8.16 o 
  -3   3   0      682.89      709.07      3.78 o 
  -2   3   0      575.98      577.48      1.88 o 
  -1   3   0      903.74      947.45      2.96 o 
   0   3   0      752.48      744.32      2.17 o 
   1   3   0      686.80      678.64      2.36 o 
   2   3   0       51.58       48.61      0.76 o 
   3   3   0      111.98      121.54      1.24 o 
   4   3   0      152.60      143.45      1.96 o 
   5   3   0       67.75       68.09      1.79 o 
   6   3   0      385.68      393.34      6.46 o 
   7   3   0       34.26       30.96      1.48 o 
   8   3   0        0.96        0.00      1.27 o 
   9   3   0        0.28       -1.07      1.17 o 
  -9   4   0        2.14        2.65      1.68 o 
  -8   4   0        0.04       -0.88      1.36 o 
  -7   4   0       13.71       12.85      1.55 o 
  -6   4   0       38.26       39.21      1.32 o 
  -5   4   0      315.03      332.13      2.21 o 
  -4   4   0     1776.32     1692.94      8.08 o 
  -3   4   0      481.31      536.50      6.45 o 
  -2   4   0      669.40      682.79      7.37 o 
  -1   4   0      637.82      701.82      1.82 o 
   0   4   0      181.38      154.08      1.13 o 
   1   4   0      175.69      205.27      1.38 o 
   2   4   0      189.59      170.59      3.30 o 
   3   4   0      124.97      141.91      2.48 o 
   4   4   0       12.42       14.92      0.85 o 
   5   4   0       77.59       78.02      1.41 o 
   6   4   0       27.92       34.09      2.74 o 
   7   4   0      130.18      128.65      2.97 o 
   8   4   0        2.26        2.34      1.64 o 
  -9   5   0       31.99       38.70      3.14 o 
  -8   5   0        4.62        6.91      1.93 o 
  -7   5   0       13.24       14.13      2.01 o 
  -6   5   0      190.43      184.61      2.85 o 
  -5   5   0       71.53       69.41      3.60 o 
  -4   5   0      707.36      718.26      9.05 o 
  -3   5   0       64.09       68.66      1.72 o 
  -2   5   0      373.35      372.43      3.60 o 
  -1   5   0      242.31      298.86      1.85 o 
   0   5   0      625.22      628.49      4.35 o 
   1   5   0      123.90      130.30      1.43 o 
   2   5   0      258.66      267.49      2.15 o 
   3   5   0       18.85       18.18      0.78 o 
   4   5   0        0.43        0.30      0.96 o 
   5   5   0      476.00      480.18      6.98 o 
   6   5   0        0.08        0.89      0.83 o 
   7   5   0       25.54       21.03      1.85 o 
   8   5   0       13.42       18.25      2.62 o 
  -9   6   0        0.26        2.68      1.99 o 
  -8   6   0        6.98       14.30      2.46 o 
  -7   6   0        9.35       11.73      2.17 o 
  -6   6   0      151.64      129.17      3.11 o 
  -5   6   0      622.47      624.13      9.16 o 
  -4   6   0      103.44       91.35      1.37 o 
  -3   6   0      102.49       90.81      1.13 o 
  -2   6   0      473.81      519.13      5.32 o 
  -1   6   0      236.20      212.14      2.64 o 
   0   6   0      178.33      198.49      1.45 o 
   1   6   0        1.27        1.46      0.59 o 
   2   6   0      228.26      239.38      3.46 o 
   3   6   0        7.07        7.21      0.92 o 
   4   6   0       11.38       11.26      1.17 o 
   5   6   0       84.30       91.69      2.67 o 
   6   6   0       19.99       20.70      1.72 o 
   7   6   0        2.04        1.41      2.10 o 
  -8   7   0      126.90      124.53      4.26 o 
  -7   7   0        2.41        0.52      1.58 o 
  -6   7   0        0.29       -1.24      1.30 o 
  -5   7   0      126.02      128.85      2.75 o 
  -4   7   0       14.67       16.33      0.91 o 
  -3   7   0       89.89       74.82      1.51 o 
  -2   7   0      154.33      162.58      1.58 o 
  -1   7   0       29.58       30.49      0.77 o 
   0   7   0       74.88       68.13      1.04 o 
   1   7   0       75.36       75.09      1.24 o 
   2   7   0      114.67      118.91      1.54 o 
   3   7   0       29.21       26.39      1.26 o 
   4   7   0        0.01       -0.39      1.02 o 
   5   7   0        1.14        0.77      1.17 o 
   6   7   0        0.06        1.00      1.28 o 
   7   7   0       55.49       58.24      3.88 o 
  -8   8   0        0.00        1.64      2.04 o 
  -7   8   0       13.60       10.10      1.58 o 
  -6   8   0       15.87       18.56      1.81 o 
  -5   8   0        4.44        4.11      1.21 o 
  -4   8   0        0.54       -0.28      0.81 o 
  -3   8   0       37.54       35.06      1.00 o 
  -2   8   0      430.71      438.44      4.24 o 
  -1   8   0        1.11       -0.31      0.61 o 
   0   8   0       47.86       42.40      1.10 o 
   1   8   0       18.90       19.41      0.98 o 
   2   8   0      310.17      315.87      4.30 o 
   3   8   0        3.48        3.21      1.09 o 
   4   8   0       11.62       12.05      1.18 o 
   5   8   0       12.01       13.97      1.27 o 
   6   8   0        0.12        0.17      1.08 o 
  -7   9   0        6.13        9.49      1.72 o 
  -6   9   0        0.95       -0.78      1.60 o 
  -5   9   0       22.27       15.16      2.41 o 
  -4   9   0        4.82        3.75      1.07 o 
  -3   9   0       50.31       54.43      1.60 o 
  -2   9   0        4.65        4.39      1.14 o 
  -1   9   0       53.91       50.94      1.73 o 
   0   9   0       63.24       61.79      1.85 o 
   1   9   0      166.90      164.47      2.57 o 
   2   9   0        3.60        2.57      1.04 o 
   3   9   0        9.76        6.91      1.08 o 
   4   9   0        5.99        6.19      1.32 o 
   5   9   0       52.97       52.12      2.42 o 
  -6  10   0        1.11       -0.68      1.62 o 
  -5  10   0        0.62       -0.62      2.90 o 
  -4  10   0        0.05       -1.48      2.33 o 
  -3  10   0      101.79       96.12      2.82 o 
  -2  10   0       58.88       55.05      2.46 o 
  -1  10   0       55.95       53.73      2.13 o 
   0  10   0       51.55       50.14      1.91 o 
   1  10   0      167.26      168.26      2.87 o 
   2  10   0        8.48        8.84      1.37 o 
   3  10   0      154.79      158.89      2.55 o 
  -4  11   0       12.51       11.23      2.91 o 
  -3  11   0       11.04       12.77      1.87 o 
  -2  11   0       30.30       31.59      1.85 o 
  -1  11   0       28.18       25.83      1.71 o 
   0  11   0       42.33       43.84      1.91 o 
   1  11   0        0.58       -0.18      1.76 o 
   2  11   0        0.03       -0.45      1.48 o 
  -2 -11   1        2.98        1.93      1.65 o 
  -1 -11   1        0.94       -0.29      1.61 o 
   0 -11   1       22.17       21.00      1.49 o 
   1 -11   1       41.94       44.58      2.07 o 
   2 -11   1       15.26       13.50      1.52 o 
   3 -11   1        0.00        0.49      1.50 o 
   4 -11   1       44.51       50.59      3.38 o 
  -4 -10   1       23.51       26.95      1.80 o 
  -3 -10   1        0.00        1.86      1.34 o 
  -2 -10   1       53.61       51.30      2.59 o 
  -1 -10   1      328.27      343.94      4.42 o 
   0 -10   1        0.36        0.08      1.18 o 
   1 -10   1        5.31        5.22      1.33 o 
   2 -10   1       67.91       61.59      1.94 o 
   3 -10   1      249.87      266.04     11.55 o 
   4 -10   1        9.91        8.78      2.66 o 
   5 -10   1       96.83      100.79      4.43 o 
   6 -10   1        2.27       -0.84      2.64 o 
  -5  -9   1       52.15       59.79      2.56 o 
  -4  -9   1        1.23        1.75      1.09 o 
  -3  -9   1      141.18      144.35      3.54 o 
  -2  -9   1       44.59       42.62      1.70 o 
  -1  -9   1       59.30       60.51      2.08 o 
   0  -9   1       30.93       30.87      1.26 o 
   1  -9   1       39.50       40.15      2.05 o 
   2  -9   1        0.01       -0.29      0.89 o 
   3  -9   1       12.50       12.90      1.02 o 
   4  -9   1        0.24        1.65      1.39 o 
   5  -9   1       28.38       31.74      1.77 o 
   6  -9   1        1.20        1.52      1.09 o 
   7  -9   1       28.84       25.66      3.30 o 
  -6  -8   1        0.66        0.78      1.15 o 
  -5  -8   1       38.96       36.24      1.48 o 
  -4  -8   1       37.16       36.88      2.10 o 
  -3  -8   1      201.61      202.24      4.70 o 
  -2  -8   1      115.69      120.49      1.69 o 
  -1  -8   1       12.63       14.04      0.91 o 
   0  -8   1       61.56       60.66      1.80 o 
   1  -8   1       29.80       25.77      1.09 o 
   2  -8   1      501.23      493.93      7.83 o 
   3  -8   1       96.89       86.73      1.35 o 
   4  -8   1      161.50      167.95      2.43 o 
   5  -8   1        3.00        3.27      1.07 o 
   6  -8   1        8.76        8.74      1.13 o 
   7  -8   1        0.34       -0.66      1.38 o 
   8  -8   1       32.78       36.35      3.00 o 
  -7  -7   1       62.63       77.54      4.27 o 
  -6  -7   1        2.84        3.84      1.20 o 
  -5  -7   1       68.12       81.09      2.07 o 
  -4  -7   1        1.45        0.75      1.18 o 
  -3  -7   1      154.01      155.84      2.12 o 
  -2  -7   1       71.70       71.26      1.27 o 
  -1  -7   1        9.90       10.77      0.74 o 
   0  -7   1       24.04       26.17      0.75 o 
   1  -7   1       20.04       20.91      0.79 o 
   2  -7   1        7.21        6.77      0.67 o 
   3  -7   1       75.61       74.01      1.16 o 
   4  -7   1       52.52       53.64      1.43 o 
   5  -7   1      116.91      112.58      2.14 o 
   6  -7   1       14.81       12.64      1.42 o 
   7  -7   1       12.30       13.71      2.22 o 
   8  -7   1        0.05       -1.25      1.88 o 
  -7  -6   1        2.83        4.00      2.17 o 
  -6  -6   1      122.77      125.88      2.01 o 
  -5  -6   1       23.33       18.82      1.18 o 
  -4  -6   1      163.24      175.12      2.29 o 
  -3  -6   1      100.66      105.15      1.94 o 
  -2  -6   1       32.23       28.96      0.73 o 
  -1  -6   1      185.77      168.50      1.54 o 
   0  -6   1      322.02      339.06      2.50 o 
   1  -6   1        6.28        7.85      0.44 o 
   2  -6   1       45.38       57.95      1.02 o 
   3  -6   1       56.71       53.67      0.95 o 
   4  -6   1       36.71       43.79      1.36 o 
   5  -6   1      105.58      115.08      1.91 o 
   6  -6   1        4.13        4.79      1.84 o 
   7  -6   1       87.57       86.17      3.24 o 
   8  -6   1        0.01        0.03      2.00 o 
   9  -6   1        1.19        0.77      2.34 o 
  -8  -5   1        0.14        0.59      1.55 o 
  -7  -5   1        0.49        1.21      1.73 o 
  -6  -5   1       33.10       36.78      1.26 o 
  -5  -5   1      105.53      100.99      1.96 o 
  -4  -5   1      410.20      418.43      5.40 o 
  -3  -5   1      163.58      162.67      2.09 o 
  -2  -5   1       15.23       11.99      0.62 o 
  -1  -5   1      258.12      243.20      1.77 o 
   0  -5   1      429.94      428.62      1.64 o 
   1  -5   1      165.78      180.35      1.18 o 
   2  -5   1        9.56        8.41      0.36 o 
   3  -5   1      339.31      356.59      2.22 o 
   4  -5   1      243.10      259.83      4.84 o 
   5  -5   1        1.65        1.08      1.06 o 
   6  -5   1       13.18       14.31      1.24 o 
   7  -5   1        5.41        4.64      1.92 o 
   8  -5   1        5.57        6.31      1.88 o 
   9  -5   1       29.34       32.48      2.63 o 
  -8  -4   1       10.52       13.15      1.85 o 
  -7  -4   1        1.48        1.07      1.40 o 
  -6  -4   1       46.02       49.74      1.51 o 
  -5  -4   1      189.83      199.48      2.34 o 
  -4  -4   1        5.36        2.89      0.71 o 
  -3  -4   1      242.62      250.51      2.05 o 
  -2  -4   1      275.10      241.44      1.50 o 
  -1  -4   1     1861.87     1905.83     11.50 o 
   0  -4   1      404.33      404.11      1.72 o 
   1  -4   1      203.41      245.52      1.15 o 
   2  -4   1      114.56       94.62      1.23 o 
   3  -4   1      177.08      223.96      1.69 o 
   4  -4   1       33.69       35.71      0.69 o 
   5  -4   1       13.47       18.19      0.88 o 
   6  -4   1      104.88      115.13      3.26 o 
   7  -4   1        8.84        9.14      1.76 o 
   8  -4   1        7.67        9.55      1.96 o 
   9  -4   1        4.59        2.52      1.85 o 
  -9  -3   1        2.51        6.77      1.68 o 
  -8  -3   1       12.71       12.31      1.26 o 
  -7  -3   1       26.32       25.09      1.34 o 
  -6  -3   1        0.12        0.37      1.01 o 
  -5  -3   1       19.44       19.38      0.90 o 
  -4  -3   1      386.46      375.97      2.07 o 
  -3  -3   1       37.60       40.13      0.91 o 
  -2  -3   1       99.05       95.65      1.30 o 
  -1  -3   1      890.75      905.57      4.21 o 
   0  -3   1      456.19      463.22      2.53 o 
   1  -3   1      926.70      911.70      9.86 o 
   2  -3   1     1529.83     1491.46      4.79 o 
   3  -3   1        4.74        3.32      0.36 o 
   4  -3   1      420.70      410.52      3.90 o 
   5  -3   1      155.43      178.06      2.51 o 
   6  -3   1      185.19      192.44      3.11 o 
   7  -3   1        0.31        0.00      1.25 o 
   8  -3   1        2.37        0.58      1.50 o 
   9  -3   1        0.62        0.33      1.71 o 
  -9  -2   1        6.86        5.82      1.70 o 
  -8  -2   1       51.12       61.38      1.82 o 
  -7  -2   1       22.48       23.25      1.34 o 
  -6  -2   1       65.85       55.50      1.47 o 
  -5  -2   1        1.29        1.45      0.62 o 
  -4  -2   1       28.90       31.90      0.74 o 
  -3  -2   1      250.51      265.97      1.63 o 
  -2  -2   1       95.42       83.95      0.95 o 
  -1  -2   1      299.86      348.54      3.69 o 
   0  -2   1       44.87       68.90      0.83 o 
   1  -2   1     8149.77     7673.25     49.12 o 
   2  -2   1     1410.33     1436.62     10.79 o 
   3  -2   1     1983.16     2106.32      2.58 o 
   4  -2   1      561.97      605.45      5.41 o 
   5  -2   1       73.76       56.32      1.07 o 
   6  -2   1       64.82       76.52      2.12 o 
   7  -2   1       24.28       22.76      1.63 o 
   8  -2   1        0.04        0.26      1.38 o 
   9  -2   1        1.11        0.40      1.61 o 
  -9  -1   1       18.92       19.19      1.85 o 
  -8  -1   1      137.45      143.78      2.90 o 
  -7  -1   1       27.49       28.99      1.31 o 
  -6  -1   1        2.66        3.78      0.94 o 
  -5  -1   1       21.13       27.59      0.83 o 
  -4  -1   1      748.69      723.04      2.44 o 
  -3  -1   1        3.89        4.81      0.66 o 
  -2  -1   1      150.53      174.11      0.93 o 
  -1  -1   1      470.44      476.56      3.79 o 
   1  -1   1       27.81       32.33      0.80 o 
   2  -1   1      297.41      291.49      4.81 o 
   3  -1   1        4.49        3.94      0.30 o 
   4  -1   1      912.35      849.65      6.63 o 
   5  -1   1      510.41      505.96      3.07 o 
   6  -1   1       13.31        7.84      0.94 o 
   7  -1   1      174.57      162.38      2.96 o 
   8  -1   1        4.05        3.24      1.52 o 
   9  -1   1        0.93        0.49      1.59 o 
  -9   0   1       48.31       55.62      2.42 o 
  -8   0   1        0.10       -0.26      1.40 o 
  -7   0   1       26.95       24.95      1.23 o 
  -6   0   1        3.65        3.49      0.92 o 
  -5   0   1      738.92      730.13      5.94 o 
  -4   0   1       45.56       39.62      0.66 o 
  -3   0   1      808.35      820.34      2.82 o 
  -2   0   1     2789.58     2774.89      8.54 o 
  -1   0   1      215.09      224.53      1.79 o 
   1   0   1     1604.09     1638.08      3.34 o 
   2   0   1    24392.20    22867.39    611.03 o 
   3   0   1        3.55        5.00      0.44 o 
   4   0   1      568.44      607.03      5.55 o 
   5   0   1      174.31      180.24      2.01 o 
   6   0   1      252.32      245.91      2.53 o 
   7   0   1        3.69        4.00      1.05 o 
   8   0   1        6.60        9.81      1.75 o 
   9   0   1       20.06       20.00      1.92 o 
 -10   1   1        1.01        1.97      1.83 o 
  -9   1   1       76.12       80.53      2.72 o 
  -8   1   1       30.68       25.62      1.71 o 
  -7   1   1       29.38       32.19      1.64 o 
  -6   1   1       39.49       34.93      1.14 o 
  -5   1   1      783.39      792.27      2.91 o 
  -4   1   1      161.07      138.54      1.16 o 
  -3   1   1     1770.11     1656.01      5.57 o 
  -2   1   1      610.39      631.45      2.50 o 
  -1   1   1       12.93       14.27      0.28 o 
   0   1   1      115.82      127.56      2.97 o 
   1   1   1     2456.16     2552.15      5.79 o 
   2   1   1    10063.84     9944.36     12.17 o 
   3   1   1        1.84        2.03      0.38 o 
   4   1   1        2.71        3.01      0.46 o 
   5   1   1       16.20       20.66      0.84 o 
   6   1   1       54.93       50.95      1.91 o 
   7   1   1       16.37       20.83      1.26 o 
   8   1   1        0.17       -0.79      1.49 o 
   9   1   1        5.15        6.07      1.72 o 
 -10   2   1        2.35        0.79      1.64 o 
  -9   2   1        6.35        6.89      1.82 o 
  -8   2   1        0.20        0.75      1.46 o 
  -7   2   1        0.72        0.99      1.26 o 
  -6   2   1      434.88      459.29      4.07 o 
  -5   2   1        7.27        7.49      0.55 o 
  -4   2   1       63.03       58.98      0.75 o 
  -3   2   1      411.69      393.73      3.29 o 
  -2   2   1     3452.83     3475.39     12.27 o 
  -1   2   1      873.50      893.75      5.93 o 
   0   2   1      254.35      222.59      1.15 o 
   1   2   1    10649.37    10505.72     69.83 o 
   2   2   1      640.55      638.93      5.44 o 
   3   2   1       31.98       30.59      0.86 o 
   4   2   1       71.14       78.72      1.29 o 
   5   2   1      517.73      500.35      4.19 o 
   6   2   1       13.41       10.66      1.12 o 
   7   2   1       44.31       53.40      1.71 o 
   8   2   1       13.89       11.15      1.41 o 
   9   2   1        2.43        1.16      1.57 o 
 -10   3   1       30.92       26.00      2.16 o 
  -9   3   1        1.00        1.00      1.66 o 
  -8   3   1       27.17       26.88      2.50 o 
  -7   3   1        0.05       -0.55      1.28 o 
  -6   3   1        0.18       -0.40      1.20 o 
  -5   3   1       20.41       16.97      0.74 o 
  -4   3   1      190.00      176.06      2.70 o 
  -3   3   1     1428.51     1515.24      5.96 o 
  -2   3   1       27.16       29.08      0.40 o 
  -1   3   1     1532.07     1632.33     10.66 o 
   0   3   1     5280.66     5074.33     33.95 o 
   1   3   1       78.54       88.21      1.41 o 
   2   3   1      589.26      495.36      2.91 o 
   3   3   1       77.21       65.88      1.69 o 
   4   3   1        4.09        4.48      0.66 o 
   5   3   1      146.57      139.40      1.62 o 
   6   3   1       21.25       21.21      1.26 o 
   7   3   1       25.75       24.44      1.62 o 
   8   3   1       34.29       35.02      1.65 o 
   9   3   1        4.39        2.06      1.21 o 
  -9   4   1       16.78       16.76      1.82 o 
  -8   4   1        1.03        0.10      1.58 o 
  -7   4   1       87.91       88.35      2.58 o 
  -6   4   1       61.84       58.56      1.47 o 
  -5   4   1       39.20       39.37      1.02 o 
  -4   4   1      125.10      120.92      2.38 o 
  -3   4   1     3182.85     3248.95      5.33 o 
  -2   4   1      128.78      150.86      1.06 o 
  -1   4   1      327.81      369.62      1.28 o 
   0   4   1      117.96      149.44      1.17 o 
   1   4   1      327.03      329.15      2.63 o 
   2   4   1      240.56      246.03      2.54 o 
   3   4   1      117.00      114.71      2.95 o 
   4   4   1      413.60      390.92      3.44 o 
   5   4   1       54.10       48.46      2.07 o 
   6   4   1        3.68        4.34      1.63 o 
   7   4   1        0.01       -0.75      1.41 o 
   8   4   1        0.64       -0.43      1.72 o 
  -9   5   1       13.04       12.95      2.35 o 
  -8   5   1       61.65       58.42      3.73 o 
  -7   5   1       60.21       62.44      2.99 o 
  -6   5   1      183.42      176.47      2.38 o 
  -5   5   1       40.09       38.39      1.21 o 
  -4   5   1      108.07      109.30      2.81 o 
  -3   5   1       30.46       30.48      0.62 o 
  -2   5   1       74.09      102.60      1.12 o 
  -1   5   1     2103.76     2171.12      7.52 o 
   0   5   1      162.49      152.22      1.56 o 
   1   5   1       12.11       14.00      0.68 o 
   2   5   1      102.29       99.03      1.11 o 
   3   5   1      313.53      290.09      2.21 o 
   4   5   1        0.15        0.19      0.78 o 
   5   5   1       21.65       19.80      1.11 o 
   6   5   1        0.33        0.64      2.27 o 
   7   5   1       11.17       11.65      2.39 o 
   8   5   1        7.75        6.26      2.62 o 
  -9   6   1        0.90        3.54      2.41 o 
  -8   6   1       30.85       29.17      2.67 o 
  -7   6   1        0.05        1.01      2.02 o 
  -6   6   1      172.03      169.76      3.24 o 
  -5   6   1       14.94       12.80      2.76 o 
  -4   6   1       34.40       39.35      1.49 o 
  -3   6   1      246.00      226.51      1.67 o 
  -2   6   1        7.09       10.14      0.64 o 
  -1   6   1        5.04        3.01      0.48 o 
   0   6   1      704.11      717.22      4.83 o 
   1   6   1       38.07       42.19      0.95 o 
   2   6   1        5.85        4.70      0.72 o 
   3   6   1      260.01      247.92      2.45 o 
   4   6   1       12.22       11.86      1.27 o 
   5   6   1       45.43       46.13      1.69 o 
   6   6   1        1.54       -0.86      2.37 o 
   7   6   1        4.94        3.15      2.30 o 
  -7   7   1      135.89      132.50      3.81 o 
  -6   7   1        4.69        2.80      1.40 o 
  -5   7   1       20.88       14.23      1.89 o 
  -4   7   1       36.65       27.51      1.04 o 
  -3   7   1        5.68        6.82      0.66 o 
  -2   7   1      117.07      132.03      2.34 o 
  -1   7   1        0.86        1.26      0.54 o 
   0   7   1      403.32      422.62      2.25 o 
   1   7   1       11.90       10.64      0.83 o 
   2   7   1       59.78       50.23      1.19 o 
   3   7   1      166.17      164.20      2.89 o 
   4   7   1       58.19       55.05      1.53 o 
   5   7   1       42.07       44.77      1.65 o 
   6   7   1        0.02       -0.54      2.08 o 
  -8   8   1       23.18       24.27      2.73 o 
  -7   8   1      195.22      190.79      3.55 o 
  -6   8   1       79.25       86.75      2.65 o 
  -5   8   1        3.84        4.30      2.45 o 
  -4   8   1        6.32        6.50      1.20 o 
  -3   8   1        0.13       -0.33      0.82 o 
  -2   8   1       81.75       77.02      1.52 o 
  -1   8   1       20.12       18.10      0.91 o 
   0   8   1      465.72      468.35      3.72 o 
   1   8   1      192.62      190.39      2.01 o 
   2   8   1       22.71       18.89      1.23 o 
   3   8   1       80.20       81.43      1.98 o 
   4   8   1      127.04      132.29      3.33 o 
   5   8   1       27.01       29.35      1.61 o 
   6   8   1        0.64        0.22      1.59 o 
  -7   9   1       16.23       21.28      2.46 o 
  -6   9   1       30.26       26.33      1.98 o 
  -5   9   1      143.87      143.37      3.15 o 
  -4   9   1        3.44        2.10      1.18 o 
  -3   9   1        7.96       10.60      1.89 o 
  -2   9   1        7.59        7.63      1.02 o 
  -1   9   1      219.82      227.59      2.57 o 
   0   9   1       18.86       15.86      1.19 o 
   1   9   1        2.41        2.85      0.90 o 
   2   9   1       81.73       79.71      2.23 o 
   3   9   1        0.71        0.23      1.05 o 
   4   9   1        2.37        2.42      1.05 o 
   5   9   1        3.16        2.42      1.26 o 
  -6  10   1        9.29        9.97      1.86 o 
  -5  10   1        0.36        0.95      1.45 o 
  -4  10   1        9.97       11.49      1.32 o 
  -3  10   1       54.55       52.60      2.44 o 
  -2  10   1        1.14        1.56      1.23 o 
  -1  10   1      366.09      375.77      8.17 o 
   0  10   1       42.13       39.01      1.91 o 
   1  10   1      102.68      105.02      2.56 o 
   2  10   1       25.51       23.24      1.34 o 
   3  10   1       42.54       41.97      1.64 o 
  -4  11   1       18.67       15.94      2.88 o 
  -3  11   1        9.66       11.10      1.81 o 
  -2  11   1       30.97       32.29      1.68 o 
  -1  11   1       19.43       18.23      1.62 o 
   0  11   1        2.15        3.96      1.52 o 
   1  11   1        0.21        0.28      2.06 o 
  -2 -11   2       45.38       42.98      2.82 o 
  -1 -11   2        2.36        5.07      1.72 o 
   0 -11   2        0.00       -0.08      1.34 o 
   1 -11   2        0.00       -1.04      1.22 o 
   2 -11   2        8.75       10.31      1.67 o 
   3 -11   2       69.76       78.82      3.93 o 
   4 -11   2       15.09       13.34      2.53 o 
  -4 -10   2        4.85        7.33      1.81 o 
  -3 -10   2       23.53       27.14      1.75 o 
  -2 -10   2      153.65      151.32      3.51 o 
  -1 -10   2       90.59       84.02      1.86 o 
   0 -10   2       27.18       23.31      1.31 o 
   1 -10   2      184.65      197.08      3.38 o 
   2 -10   2       51.97       47.51      1.51 o 
   3 -10   2        0.55       -0.01      1.40 o 
   4 -10   2       78.90       67.77      2.44 o 
   5 -10   2       86.18       94.47      3.03 o 
   6 -10   2        2.12        3.90      1.44 o 
  -5  -9   2        0.55        1.18      1.12 o 
  -4  -9   2       49.33       56.38      2.00 o 
  -3  -9   2      126.63      130.77      2.74 o 
  -2  -9   2        0.07        1.23      1.17 o 
  -1  -9   2       64.72       63.71      1.85 o 
   0  -9   2        5.74        4.64      0.99 o 
   1  -9   2       86.07       83.18      2.20 o 
   2  -9   2       22.52       25.05      1.17 o 
   3  -9   2       39.02       37.51      1.29 o 
   4  -9   2        1.30        1.60      1.29 o 
   5  -9   2        0.03       -0.25      1.55 o 
   6  -9   2       18.28       19.89      1.78 o 
   7  -9   2        1.72        2.65      1.40 o 
  -6  -8   2        0.02        0.09      1.17 o 
  -5  -8   2        3.14        3.28      1.32 o 
  -4  -8   2        6.20        5.21      1.06 o 
  -3  -8   2      322.60      338.76      8.05 o 
  -2  -8   2        0.06        0.38      0.82 o 
  -1  -8   2      306.98      297.23      2.68 o 
   0  -8   2      568.72      563.32      3.59 o 
   1  -8   2      342.89      371.73      2.92 o 
   2  -8   2        0.52       -0.14      0.89 o 
   3  -8   2       27.64       21.14      1.06 o 
   4  -8   2      175.52      183.37      3.43 o 
   5  -8   2       29.59       28.07      1.34 o 
   6  -8   2        1.40        2.37      1.17 o 
   7  -8   2        3.49        4.40      1.49 o 
   8  -8   2        3.29        6.43      2.21 o 
  -7  -7   2        0.79        2.54      2.82 o 
  -6  -7   2        0.21       -0.29      1.04 o 
  -5  -7   2      148.75      162.35      2.68 o 
  -4  -7   2        0.07        0.15      1.10 o 
  -3  -7   2        4.67        6.73      1.13 o 
  -2  -7   2      148.71      144.58      1.62 o 
  -1  -7   2       44.12       33.04      0.91 o 
   0  -7   2       48.59       46.67      0.89 o 
   1  -7   2      118.41      122.90      1.87 o 
   2  -7   2      231.14      239.29      4.12 o 
   3  -7   2       44.45       51.39      1.08 o 
   4  -7   2       70.98       68.56      1.69 o 
   5  -7   2       76.95       79.80      2.85 o 
   6  -7   2        4.72        5.63      1.10 o 
   7  -7   2       40.36       44.06      2.54 o 
   8  -7   2        3.53        5.39      2.00 o 
  -7  -6   2        0.15        0.38      1.36 o 
  -6  -6   2        0.58       -0.93      1.20 o 
  -5  -6   2       38.75       37.08      1.29 o 
  -4  -6   2      272.02      310.03      3.76 o 
  -3  -6   2        3.98        1.86      0.98 o 
  -2  -6   2       72.29       64.13      1.24 o 
  -1  -6   2      232.10      264.42      2.41 o 
   0  -6   2     1610.88     1697.62      6.84 o 
   1  -6   2       86.85       64.87      0.75 o 
   2  -6   2      582.05      602.93      4.07 o 
   3  -6   2       35.85       30.67      0.78 o 
   4  -6   2        0.01       -0.40      0.78 o 
   5  -6   2        8.37        7.36      1.03 o 
   6  -6   2        1.73        2.84      1.14 o 
   7  -6   2       21.77       22.99      2.32 o 
   8  -6   2        0.04       -0.84      1.96 o 
   9  -6   2        8.17        5.69      2.18 o 
  -8  -5   2        7.41       10.23      1.78 o 
  -7  -5   2        3.17        3.27      1.50 o 
  -6  -5   2       33.28       29.79      1.48 o 
  -5  -5   2       81.35       84.67      1.73 o 
  -4  -5   2      262.09      277.12      4.26 o 
  -3  -5   2      265.63      285.76      4.03 o 
  -2  -5   2      705.69      677.17      5.55 o 
  -1  -5   2        2.09        0.49      0.43 o 
   0  -5   2      453.77      478.41      1.30 o 
   1  -5   2       22.11       24.98      0.42 o 
   2  -5   2      727.09      713.17      7.70 o 
   3  -5   2        1.31        0.99      0.50 o 
   4  -5   2      187.82      193.10      2.08 o 
   5  -5   2      110.78      112.03      1.79 o 
   6  -5   2      127.55      135.38      2.45 o 
   7  -5   2        3.54        1.28      1.74 o 
   8  -5   2       11.82        8.76      1.92 o 
   9  -5   2        2.63        1.71      2.32 o 
  -8  -4   2        0.67        0.90      1.53 o 
  -7  -4   2       38.73       44.87      2.18 o 
  -6  -4   2        1.94        0.45      1.41 o 
  -5  -4   2        7.92       10.31      0.91 o 
  -4  -4   2       27.02       27.60      1.09 o 
  -3  -4   2      181.40      186.16      2.20 o 
  -2  -4   2      889.64      970.81      6.28 o 
  -1  -4   2     1160.97     1213.93     10.84 o 
   0  -4   2      112.07       93.95      0.54 o 
   1  -4   2     1462.69     1540.05      5.05 o 
   2  -4   2       14.48       19.10      0.57 o 
   3  -4   2       30.20       21.81      1.06 o 
   4  -4   2       25.62       20.78      1.53 o 
   5  -4   2        4.01        4.83      0.97 o 
   6  -4   2       20.42       18.92      1.84 o 
   7  -4   2        0.00       -0.33      1.74 o 
   8  -4   2       46.41       43.11      2.77 o 
   9  -4   2        0.41       -0.81      2.24 o 
  -9  -3   2        9.94       11.11      1.95 o 
  -8  -3   2        2.64        7.12      1.69 o 
  -7  -3   2        2.38        1.90      1.03 o 
  -6  -3   2      156.27      150.52      3.67 o 
  -5  -3   2       87.98       85.74      1.31 o 
  -4  -3   2      320.02      347.59      3.80 o 
  -3  -3   2      412.92      438.33      3.81 o 
  -2  -3   2      661.55      698.77      3.13 o 
  -1  -3   2      200.99      184.89      1.17 o 
   0  -3   2       51.23       57.69      0.77 o 
   1  -3   2     1140.08     1096.41      4.28 o 
   2  -3   2       12.29       11.44      0.59 o 
   3  -3   2       20.00       21.40      0.48 o 
   4  -3   2      464.00      443.01      4.86 o 
   5  -3   2      317.48      340.62     11.70 o 
   6  -3   2      106.53      121.04      3.31 o 
   7  -3   2       21.91       21.86      2.20 o 
   8  -3   2       76.09       70.69      3.26 o 
   9  -3   2        1.25       -1.32      1.91 o 
  -9  -2   2        0.08        0.01      1.50 o 
  -8  -2   2       40.93       45.05      4.16 o 
  -7  -2   2       49.47       48.86      1.52 o 
  -6  -2   2       14.19       18.38      1.10 o 
  -5  -2   2      100.89      115.45      1.66 o 
  -4  -2   2     1626.74     1564.37      9.23 o 
  -3  -2   2      170.66      170.22      1.17 o 
  -2  -2   2       27.38       20.68      0.43 o 
  -1  -2   2      497.99      540.81      3.79 o 
   0  -2   2      126.34      136.53      1.14 o 
   1  -2   2      124.88      103.00      0.99 o 
   2  -2   2      396.01      404.74      1.77 o 
   3  -2   2     1232.54     1224.64      6.26 o 
   4  -2   2       55.56       51.64      0.91 o 
   5  -2   2       54.55       55.01      1.85 o 
   6  -2   2      200.16      224.47      3.17 o 
   7  -2   2       55.12       53.98      2.06 o 
   8  -2   2        1.37       -0.34      1.53 o 
   9  -2   2        3.35        0.51      1.80 o 
  -9  -1   2        0.82        1.59      1.49 o 
  -8  -1   2        6.51        8.03      1.22 o 
  -7  -1   2       24.91       25.66      1.62 o 
  -6  -1   2      163.03      151.91      3.10 o 
  -5  -1   2       15.63       11.10      0.81 o 
  -4  -1   2      502.78      502.35      3.39 o 
  -3  -1   2       46.75       44.22      0.73 o 
  -2  -1   2     3431.97     3216.07     14.57 o 
  -1  -1   2       28.10       27.25      0.53 o 
   0  -1   2     3418.49     3399.37      8.70 o 
   1  -1   2      197.06      181.63      0.91 o 
   2  -1   2      319.68      350.58      1.62 o 
   3  -1   2      314.13      334.31      5.30 o 
   4  -1   2        3.12        3.85      0.51 o 
   5  -1   2      143.80      170.06      1.94 o 
   6  -1   2      105.17      107.24      1.79 o 
   7  -1   2      277.82      282.55      3.82 o 
   8  -1   2        5.80        7.70      1.66 o 
   9  -1   2        0.40        0.40      1.65 o 
  -9   0   2        9.59       10.12      1.72 o 
  -8   0   2       12.37        9.79      1.43 o 
  -7   0   2       28.10       27.30      1.25 o 
  -6   0   2      261.82      268.67      4.25 o 
  -5   0   2      796.74      801.80      5.02 o 
  -4   0   2      226.16      254.12      2.14 o 
  -3   0   2     2199.84     2131.16      6.73 o 
  -2   0   2       38.73       34.38      0.53 o 
  -1   0   2       17.67       25.91      0.36 o 
   0   0   2       69.58       80.53      0.50 o 
   1   0   2      936.06      963.52      5.94 o 
   2   0   2    13151.38    12498.42    106.34 o 
   3   0   2      574.64      558.98      4.73 o 
   4   0   2     1715.30     1814.50      9.54 o 
   5   0   2      151.74      175.25      2.81 o 
   6   0   2       35.95       37.97      1.35 o 
   7   0   2        6.55        8.42      1.18 o 
   8   0   2       12.11        7.37      1.53 o 
   9   0   2        3.73        3.71      1.69 o 
 -10   1   2       22.05       25.14      2.20 o 
  -9   1   2       14.49       11.57      1.74 o 
  -8   1   2       22.56       25.48      1.74 o 
  -7   1   2      124.00      124.04      2.52 o 
  -6   1   2       43.92       43.67      1.09 o 
  -5   1   2        7.84        6.18      0.63 o 
  -4   1   2      279.52      257.94      2.05 o 
  -3   1   2     1970.88     1912.28     17.00 o 
  -2   1   2        5.12        4.80      0.24 o 
  -1   1   2     1801.83     1728.16      3.08 o 
   0   1   2      141.53      143.30      0.86 o 
   1   1   2      660.10      680.87      2.98 o 
   2   1   2      364.11      404.27      2.32 o 
   3   1   2        9.54       10.41      0.48 o 
   4   1   2      868.96      899.72      4.19 o 
   5   1   2        3.03        2.60      0.76 o 
   6   1   2        2.49        1.45      0.99 o 
   7   1   2        9.09        6.58      1.13 o 
   8   1   2        0.44        0.37      1.49 o 
   9   1   2        0.58        1.20      1.63 o 
 -10   2   2       16.43       17.20      1.94 o 
  -9   2   2       13.26       15.51      1.73 o 
  -8   2   2       99.79      100.89      3.81 o 
  -7   2   2       15.26       17.97      1.53 o 
  -6   2   2      142.03      128.06      2.35 o 
  -5   2   2        0.89        1.28      0.43 o 
  -4   2   2     2170.80     2186.19     12.31 o 
  -3   2   2     1062.54     1068.62      6.27 o 
  -2   2   2      663.28      688.36      3.31 o 
  -1   2   2      294.73      326.86      2.06 o 
   0   2   2      980.64     1090.80      3.22 o 
   1   2   2     1286.66     1291.99      5.16 o 
   2   2   2      896.14      864.78      6.26 o 
   3   2   2     3604.65     3684.28     11.02 o 
   4   2   2     1096.85     1099.83      4.03 o 
   5   2   2      306.08      295.24      3.15 o 
   6   2   2       78.06       86.28      3.02 o 
   7   2   2       69.12       64.39      2.06 o 
   8   2   2        3.92        4.24      1.24 o 
   9   2   2        2.97        3.77      1.80 o 
 -10   3   2       11.29        8.42      1.80 o 
  -9   3   2        2.73        3.77      1.64 o 
  -8   3   2       61.66       63.37      2.29 o 
  -7   3   2       32.06       33.97      2.05 o 
  -6   3   2       44.58       41.58      1.96 o 
  -5   3   2       46.10       43.85      0.94 o 
  -4   3   2      192.93      181.30      2.79 o 
  -3   3   2        6.93        8.59      0.35 o 
  -2   3   2      248.09      244.23      1.09 o 
  -1   3   2      148.43      156.70      0.92 o 
   0   3   2      263.73      248.15      2.92 o 
   1   3   2      145.53      130.53      0.75 o 
   2   3   2       24.91       14.76      0.58 o 
   3   3   2      180.63      198.86      1.56 o 
   4   3   2       55.34       44.52      1.31 o 
   5   3   2       13.71       11.20      1.12 o 
   6   3   2       35.02       30.31      1.76 o 
   7   3   2        7.13        4.88      1.22 o 
   8   3   2        0.03       -1.12      1.51 o 
  -9   4   2        5.04        3.21      2.11 o 
  -8   4   2       11.43       10.22      1.53 o 
  -7   4   2        5.66        7.76      1.54 o 
  -6   4   2        9.87       10.66      1.00 o 
  -5   4   2      994.87      999.84      6.68 o 
  -4   4   2       45.59       39.29      0.82 o 
  -3   4   2       10.30       12.04      0.54 o 
  -2   4   2       26.37       38.81      0.51 o 
  -1   4   2     1046.87     1023.44      6.09 o 
   0   4   2      381.31      413.58      1.95 o 
   1   4   2     1025.26     1077.51      5.55 o 
   2   4   2       43.54       51.46      0.63 o 
   3   4   2      313.74      345.71      2.17 o 
   4   4   2        0.19        1.00      0.76 o 
   5   4   2       22.45       23.10      1.04 o 
   6   4   2      237.87      238.80      2.85 o 
   7   4   2        7.66        5.57      1.79 o 
   8   4   2        0.00       -1.02      1.57 o 
  -9   5   2       15.29       16.70      1.71 o 
  -8   5   2       33.64       34.48      1.94 o 
  -7   5   2        1.97        0.85      1.31 o 
  -6   5   2      155.37      159.81      3.62 o 
  -5   5   2       46.77       44.97      1.13 o 
  -4   5   2       40.79       44.84      1.27 o 
  -3   5   2      285.70      288.16      1.92 o 
  -2   5   2      365.09      373.38      2.28 o 
  -1   5   2        0.62        1.35      0.35 o 
   0   5   2        0.24        0.57      0.55 o 
   1   5   2     1310.28     1397.32      8.16 o 
   2   5   2      175.50      188.19      1.61 o 
   3   5   2        0.90        2.09      0.82 o 
   4   5   2      101.30      106.59      3.47 o 
   5   5   2        2.47        1.70      1.05 o 
   6   5   2       13.00       16.80      1.90 o 
   7   5   2        0.02       -2.18      2.21 o 
   8   5   2        0.71       -2.37      2.37 o 
  -9   6   2        1.13        2.86      2.49 o 
  -8   6   2       47.34       49.40      3.12 o 
  -7   6   2       95.26       87.06      2.37 o 
  -6   6   2      104.52      109.59      2.53 o 
  -5   6   2      295.01      310.67      6.42 o 
  -4   6   2      131.52      146.02      1.68 o 
  -3   6   2       95.83       91.07      1.26 o 
  -2   6   2      139.63      139.64      1.34 o 
  -1   6   2       84.14       80.90      1.08 o 
   0   6   2       46.05       58.03      0.91 o 
   1   6   2        5.39        8.54      0.77 o 
   2   6   2       79.19       76.29      1.24 o 
   3   6   2       62.43       68.04      1.53 o 
   4   6   2      135.23      136.86      2.54 o 
   5   6   2       55.96       57.69      1.83 o 
   6   6   2        8.83        7.48      1.97 o 
   7   6   2        0.16       -2.61      2.61 o 
  -8   7   2        4.65        5.16      2.40 o 
  -7   7   2        0.30        0.04      1.38 o 
  -6   7   2        4.23        4.87      1.45 o 
  -5   7   2       25.69       22.65      1.74 o 
  -4   7   2       36.91       34.44      1.60 o 
  -3   7   2       59.70       65.56      1.34 o 
  -2   7   2       10.31        7.86      0.84 o 
  -1   7   2       39.55       40.43      1.17 o 
   0   7   2      511.43      529.28      4.78 o 
   1   7   2       79.55       76.38      1.34 o 
   2   7   2      366.09      355.56      3.32 o 
   3   7   2        3.83        3.87      1.06 o 
   4   7   2        4.07        4.47      1.06 o 
   5   7   2       33.73       36.25      1.73 o 
   6   7   2        2.93        1.36      1.51 o 
  -8   8   2       13.80       16.37      2.39 o 
  -7   8   2        0.19        0.70      1.63 o 
  -6   8   2      188.40      187.80      3.39 o 
  -5   8   2      125.98      134.87      2.41 o 
  -4   8   2       87.20       88.65      2.02 o 
  -3   8   2        1.14        0.52      0.82 o 
  -2   8   2       36.83       30.07      1.17 o 
  -1   8   2        1.22        1.24      0.92 o 
   0   8   2      279.26      268.07      2.44 o 
   1   8   2       86.66       93.05      1.54 o 
   2   8   2      220.71      230.44      3.58 o 
   3   8   2       60.03       58.52      1.67 o 
   4   8   2        2.52        3.42      1.15 o 
   5   8   2        7.33        7.28      1.24 o 
  -7   9   2        0.64        0.63      1.68 o 
  -6   9   2        5.17        5.04      1.59 o 
  -5   9   2        4.93        5.82      1.59 o 
  -4   9   2       22.64       17.70      1.41 o 
  -3   9   2       92.35       86.94      2.05 o 
  -2   9   2        0.77        0.09      0.97 o 
  -1   9   2       24.51       22.65      1.04 o 
   0   9   2       75.15       78.02      1.70 o 
   1   9   2       29.12       29.95      1.17 o 
   2   9   2        0.25       -0.51      0.97 o 
   3   9   2       18.34       21.45      1.43 o 
   4   9   2        5.57        6.43      1.18 o 
  -6  10   2       23.79       22.19      2.81 o 
  -5  10   2        6.89        7.04      1.70 o 
  -4  10   2        2.39        2.15      1.32 o 
  -3  10   2       28.70       24.46      2.16 o 
  -2  10   2        0.18        0.34      1.25 o 
  -1  10   2       14.21       10.84      1.15 o 
   0  10   2       65.20       66.77      1.81 o 
   1  10   2      112.90      109.77      2.50 o 
   2  10   2        2.64        1.75      1.15 o 
   3  10   2        1.57       -1.12      1.12 o 
  -4  11   2       31.35       28.98      2.12 o 
  -3  11   2       34.37       38.21      2.87 o 
  -2  11   2       48.51       42.88      1.88 o 
  -1  11   2        0.06        0.15      1.29 o 
   0  11   2        4.00        3.52      1.35 o 
   1  11   2        0.33        0.03      1.61 o 
  -2 -11   3        3.33        3.87      1.24 o 
  -1 -11   3        1.72        2.77      1.04 o 
   0 -11   3        2.00        1.38      1.01 o 
   1 -11   3       26.29       30.61      1.38 o 
   2 -11   3        1.81        2.59      1.07 o 
   3 -11   3       29.95       34.57      2.04 o 
   4 -11   3        0.33       -0.45      1.53 o 
  -4 -10   3       10.88       11.28      1.87 o 
  -3 -10   3        3.15        1.68      1.21 o 
  -2 -10   3       56.29       66.76      2.44 o 
  -1 -10   3        1.43        1.36      1.06 o 
   0 -10   3      196.33      202.65      2.86 o 
   1 -10   3      137.84      134.95      2.21 o 
   2 -10   3        3.16        1.24      1.05 o 
   3 -10   3        3.53        3.24      1.39 o 
   4 -10   3       27.27       27.21      2.16 o 
   5 -10   3        6.64        7.70      1.76 o 
   6 -10   3        0.05        0.39      1.78 o 
  -5  -9   3        0.46        0.14      1.63 o 
  -4  -9   3       61.22       67.97      2.67 o 
  -3  -9   3        0.10        1.69      1.51 o 
  -2  -9   3        0.92        2.54      1.18 o 
  -1  -9   3      227.98      235.89      3.30 o 
   0  -9   3        2.69        1.86      0.97 o 
   1  -9   3        9.73        9.80      1.04 o 
   2  -9   3       32.91       30.58      1.28 o 
   3  -9   3       56.66       50.68      1.93 o 
   4  -9   3      182.91      186.97      3.42 o 
   5  -9   3        2.28        0.97      1.66 o 
   6  -9   3        2.31        3.16      2.50 o 
   7  -9   3       11.09        8.46      2.30 o 
  -6  -8   3        2.85        6.64      2.24 o 
  -5  -8   3       34.74       34.78      1.69 o 
  -4  -8   3       61.32       63.63      2.30 o 
  -3  -8   3       60.60       61.53      1.84 o 
  -2  -8   3        6.59        6.91      1.16 o 
  -1  -8   3      966.62      999.43      5.43 o 
   0  -8   3       75.92       71.49      1.57 o 
   1  -8   3       53.71       45.00      1.36 o 
   2  -8   3       86.05       92.84      1.66 o 
   3  -8   3      245.09      246.54      2.86 o 
   4  -8   3      144.43      137.39      6.32 o 
   5  -8   3       26.22       25.85      1.88 o 
   6  -8   3       54.70       60.79      1.80 o 
   7  -8   3        0.08        0.63      1.72 o 
  -6  -7   3        9.69        9.45      1.41 o 
  -5  -7   3       26.12       27.34      2.02 o 
  -4  -7   3        9.19        8.38      1.14 o 
  -3  -7   3      190.13      192.68      2.61 o 
  -2  -7   3        2.38        2.00      0.78 o 
  -1  -7   3        0.14        0.08      0.89 o 
   0  -7   3       80.74       80.20      1.39 o 
   1  -7   3       15.38       15.27      1.02 o 
   2  -7   3      383.53      362.38      3.03 o 
   3  -7   3       18.10       18.86      0.76 o 
   4  -7   3       16.58       17.46      1.48 o 
   5  -7   3       25.02       25.12      1.32 o 
   6  -7   3       22.82       16.62      1.50 o 
   7  -7   3       26.56       27.92      2.45 o 
   8  -7   3        1.54        1.99      2.14 o 
  -7  -6   3        1.36        2.06      2.23 o 
  -6  -6   3       57.42       58.95      1.84 o 
  -5  -6   3        0.08       -0.52      1.02 o 
  -4  -6   3       47.18       49.65      1.56 o 
  -3  -6   3       92.88      106.34      1.91 o 
  -2  -6   3      795.07      810.22     10.60 o 
  -1  -6   3        3.71        4.29      0.65 o 
   0  -6   3      114.24      117.44      1.45 o 
   1  -6   3       16.93       19.71      0.73 o 
   2  -6   3     1282.19     1309.38     14.38 o 
   3  -6   3       29.66       31.62      2.01 o 
   4  -6   3        0.17        0.32      0.80 o 
   5  -6   3       52.01       53.39      1.50 o 
   6  -6   3       27.63       25.72      1.60 o 
   7  -6   3        0.27        0.03      1.51 o 
   8  -6   3        5.43        4.04      2.01 o 
  -8  -5   3        0.12        0.66      1.46 o 
  -7  -5   3       31.21       34.06      2.82 o 
  -6  -5   3        2.03        0.93      1.39 o 
  -5  -5   3       17.76       17.65      2.27 o 
  -4  -5   3      134.80      135.48      3.28 o 
  -3  -5   3      617.69      605.96      9.24 o 
  -2  -5   3       13.00        8.20      0.79 o 
  -1  -5   3        1.61        3.84      0.52 o 
   0  -5   3     1474.03     1466.66      6.00 o 
   1  -5   3      122.59      117.65      0.96 o 
   2  -5   3        1.29        1.56      0.34 o 
   3  -5   3      129.32      105.13      2.09 o 
   4  -5   3       50.51       47.84      2.08 o 
   5  -5   3       26.11       23.89      1.14 o 
   6  -5   3       75.76       83.43      5.28 o 
   7  -5   3        0.27       -1.31      1.58 o 
   8  -5   3        3.04        4.30      1.95 o 
   9  -5   3        8.46        4.27      2.49 o 
  -8  -4   3        1.58        2.98      1.75 o 
  -7  -4   3       20.54       17.02      2.65 o 
  -6  -4   3       22.44       21.30      1.76 o 
  -5  -4   3       70.98       76.34      4.79 o 
  -4  -4   3        1.92        4.08      1.10 o 
  -3  -4   3       65.06       66.47      1.12 o 
  -2  -4   3      989.79     1099.63      7.81 o 
  -1  -4   3        0.09        0.76      0.37 o 
   0  -4   3      325.50      387.10      2.34 o 
   1  -4   3      839.63      867.34      1.86 o 
   2  -4   3      364.95      336.15      2.19 o 
   3  -4   3      134.36      136.13      1.73 o 
   4  -4   3        6.79       10.97      0.74 o 
   5  -4   3       25.64       22.52      1.21 o 
   6  -4   3       35.98       34.85      2.23 o 
   7  -4   3        8.77        5.90      1.86 o 
   8  -4   3        0.56        0.21      2.04 o 
   9  -4   3        9.04        7.72      2.56 o 
  -9  -3   3        1.45        0.65      1.76 o 
  -8  -3   3        2.15        3.74      1.76 o 
  -7  -3   3       20.15       20.59      1.74 o 
  -6  -3   3        0.02        0.29      1.96 o 
  -5  -3   3       14.26       12.59      0.82 o 
  -4  -3   3      507.85      463.09      5.62 o 
  -3  -3   3       16.79       17.51      0.52 o 
  -2  -3   3       19.82       16.31      0.57 o 
  -1  -3   3     2005.78     2110.08      7.54 o 
   0  -3   3     1873.31     1887.92      5.65 o 
   1  -3   3      302.60      301.14      1.68 o 
   2  -3   3      290.81      273.90      4.42 o 
   3  -3   3      421.65      415.65      5.89 o 
   4  -3   3      160.15      152.94      1.53 o 
   5  -3   3        4.69        3.51      1.27 o 
   6  -3   3       50.60       52.05      2.55 o 
   7  -3   3       22.71       23.56      2.20 o 
   8  -3   3       43.37       39.87      2.73 o 
   9  -3   3        3.07        3.02      2.32 o 
  -9  -2   3       15.91       18.04      2.54 o 
  -8  -2   3       46.36       36.04      1.96 o 
  -7  -2   3       36.37       36.53      1.67 o 
  -6  -2   3      216.10      216.88      2.37 o 
  -5  -2   3       53.06       52.61      1.02 o 
  -4  -2   3      358.22      366.57      2.07 o 
  -3  -2   3     1163.53     1266.49      4.84 o 
  -2  -2   3     1166.47     1112.14      2.58 o 
  -1  -2   3     1257.83     1250.56      9.01 o 
   0  -2   3      837.32      828.36      2.25 o 
   1  -2   3      123.85      151.60      1.94 o 
   2  -2   3      155.91      141.29      1.07 o 
   3  -2   3      270.63      279.05      3.38 o 
   4  -2   3      469.87      491.98      3.53 o 
   5  -2   3      281.14      270.98      4.25 o 
   6  -2   3       25.45       21.70      2.18 o 
   7  -2   3       37.87       37.12      2.61 o 
   8  -2   3        1.35        2.30      2.03 o 
   9  -2   3        0.19        0.48      1.97 o 
  -9  -1   3        0.60        0.82      1.27 o 
  -8  -1   3        5.38        6.14      1.13 o 
  -7  -1   3       29.22       28.72      1.29 o 
  -6  -1   3       58.93       56.53      1.39 o 
  -5  -1   3        0.38        0.19      0.69 o 
  -4  -1   3      443.22      443.06      3.31 o 
  -3  -1   3        0.31        0.51      0.52 o 
  -2  -1   3        0.21        0.84      0.31 o 
  -1  -1   3      412.94      436.03      1.92 o 
   0  -1   3     1228.94     1261.61      9.25 o 
   1  -1   3       11.10        8.81      0.45 o 
   2  -1   3     1536.88     1556.74     11.71 o 
   3  -1   3        2.83        4.07      0.91 o 
   4  -1   3       48.75       30.64      1.48 o 
   5  -1   3        0.44        1.22      0.86 o 
   6  -1   3      149.44      158.59      3.27 o 
   7  -1   3       29.40       31.65      1.80 o 
   8  -1   3        6.17        3.23      1.56 o 
   9  -1   3       16.89       16.35      2.35 o 
  -9   0   3        3.58        1.95      1.55 o 
  -8   0   3        1.47        3.13      1.42 o 
  -7   0   3      128.14      121.86      1.98 o 
  -6   0   3      351.53      337.44      4.03 o 
  -5   0   3        0.07        1.22      0.69 o 
  -4   0   3      622.43      621.82      2.99 o 
  -3   0   3     1892.01     1851.78      4.90 o 
  -2   0   3       73.94       80.48      0.68 o 
  -1   0   3       83.82       88.16      1.19 o 
   0   0   3      310.45      314.70      2.11 o 
   1   0   3      601.99      636.16      3.79 o 
   2   0   3        4.17        4.17      0.45 o 
   3   0   3      251.82      245.31      2.09 o 
   4   0   3     1244.17     1284.85     10.79 o 
   5   0   3      515.75      544.40      6.78 o 
   6   0   3       10.33       10.51      1.15 o 
   7   0   3        1.47        2.21      1.48 o 
   8   0   3        0.21       -0.18      1.62 o 
   9   0   3        4.91        3.44      1.82 o 
 -10   1   3       11.64       11.60      1.88 o 
  -9   1   3        0.12       -0.22      1.51 o 
  -8   1   3       14.39       14.07      2.86 o 
  -7   1   3       63.31       56.67      1.95 o 
  -6   1   3        0.74        0.67      0.66 o 
  -5   1   3      615.94      617.73      5.50 o 
  -4   1   3      523.59      497.67      2.51 o 
  -3   1   3       10.45        9.05      0.37 o 
  -2   1   3     1161.89     1176.57      5.55 o 
  -1   1   3      464.40      464.48      3.57 o 
   0   1   3      512.34      559.09      3.56 o 
   1   1   3     1725.81     1752.83     10.00 o 
   2   1   3       30.32       33.07      0.91 o 
   3   1   3      379.62      419.36      2.51 o 
   4   1   3     1080.45     1105.09      6.26 o 
   5   1   3      120.16      134.21      2.43 o 
   6   1   3       49.89       52.17      1.57 o 
   7   1   3       41.73       41.65      1.75 o 
   8   1   3        0.77        1.95      1.70 o 
   9   1   3        0.28        0.58      1.56 o 
 -10   2   3        1.56        1.99      1.57 o 
  -9   2   3        1.02        0.89      1.40 o 
  -8   2   3       36.51       33.75      1.81 o 
  -7   2   3        4.56        3.97      1.37 o 
  -6   2   3        1.30        1.25      0.83 o 
  -5   2   3        8.91        7.79      0.56 o 
  -4   2   3     1523.48     1554.32      8.81 o 
  -3   2   3       81.06       86.33      1.60 o 
  -2   2   3     2200.12     2066.81      6.09 o 
  -1   2   3     1065.45     1098.02      5.22 o 
   0   2   3     4462.37     4369.54     21.30 o 
   1   2   3      381.04      401.37      4.01 o 
   2   2   3      630.63      670.40      6.22 o 
   3   2   3      163.43      151.97      1.26 o 
   4   2   3      903.29      952.23      3.53 o 
   5   2   3       12.93       12.05      0.94 o 
   6   2   3      131.48      115.23      2.59 o 
   7   2   3       96.33       84.52      2.01 o 
   8   2   3       20.19       19.83      1.48 o 
   9   2   3        0.12       -1.33      1.68 o 
  -9   3   3      106.20      109.42      3.24 o 
  -8   3   3       49.66       52.47      2.08 o 
  -7   3   3       96.83       99.28      3.08 o 
  -6   3   3        0.27        0.40      0.85 o 
  -5   3   3      556.84      540.24     10.84 o 
  -4   3   3       85.13       92.80      1.17 o 
  -3   3   3       39.57       44.92      0.78 o 
  -2   3   3       14.76       12.23      0.38 o 
  -1   3   3     1212.52     1220.02      6.40 o 
   0   3   3       40.91       41.77      0.81 o 
   1   3   3      760.03      807.52      7.55 o 
   2   3   3      192.10      180.22      2.36 o 
   3   3   3      177.21      192.80      2.16 o 
   4   3   3       60.88       58.06      1.02 o 
   5   3   3      277.16      277.39      3.25 o 
   6   3   3       10.15        8.78      1.68 o 
   7   3   3       21.11       16.39      1.66 o 
   8   3   3       12.99        8.51      1.79 o 
  -9   4   3       62.64       69.25      2.62 o 
  -8   4   3       34.52       35.98      2.93 o 
  -7   4   3       21.35       18.99      2.23 o 
  -6   4   3        8.41        7.47      1.00 o 
  -5   4   3       49.63       52.12      0.97 o 
  -4   4   3       78.78       78.16      0.91 o 
  -3   4   3      773.14      720.07      3.40 o 
  -2   4   3      172.38      176.59      0.91 o 
  -1   4   3     2062.02     2124.05      7.71 o 
   0   4   3       79.81       75.15      2.56 o 
   1   4   3     1019.96     1055.84      5.50 o 
   2   4   3      186.56      194.71      1.29 o 
   3   4   3       81.02       83.86      1.02 o 
   4   4   3        0.31        0.18      0.73 o 
   5   4   3      120.37      121.04      2.09 o 
   6   4   3       53.27       49.85      2.71 o 
   7   4   3       25.72       27.70      3.10 o 
   8   4   3        8.02       10.75      2.71 o 
  -9   5   3        0.50        0.80      1.44 o 
  -8   5   3        6.60        7.28      1.56 o 
  -7   5   3        4.33        4.82      1.51 o 
  -6   5   3      311.77      316.63      7.21 o 
  -5   5   3        1.80        1.62      0.82 o 
  -4   5   3      259.74      257.84      4.00 o 
  -3   5   3        5.22        4.94      0.54 o 
  -2   5   3       69.54       54.84      0.70 o 
  -1   5   3        3.71        5.58      0.44 o 
   0   5   3      104.92      123.67      1.66 o 
   1   5   3      709.97      762.68      6.38 o 
   2   5   3       96.16       84.34      1.77 o 
   3   5   3      394.39      414.61      3.03 o 
   4   5   3       11.90       12.01      1.26 o 
   5   5   3        0.02       -0.22      1.54 o 
   6   5   3       27.53       29.84      2.02 o 
   7   5   3        9.15       12.10      2.68 o 
  -9   6   3        2.65        4.04      2.46 o 
  -8   6   3       11.32        9.40      2.15 o 
  -7   6   3        1.49        0.82      1.91 o 
  -6   6   3       97.91       92.54      2.40 o 
  -5   6   3      151.08      158.35      2.45 o 
  -4   6   3      254.57      251.74      4.25 o 
  -3   6   3       78.85       75.80      1.38 o 
  -2   6   3       19.57       18.03      1.02 o 
  -1   6   3      187.40      203.11      1.72 o 
   0   6   3      166.44      159.29      2.65 o 
   1   6   3       53.85       52.86      1.40 o 
   2   6   3       46.16       49.11      1.36 o 
   3   6   3       27.04       25.02      1.39 o 
   4   6   3        0.51        0.60      0.98 o 
   5   6   3        0.10       -0.60      1.95 o 
   6   6   3        3.97        5.09      1.40 o 
   7   6   3       29.94       33.09      6.39 o 
  -8   7   3        7.99        6.94      2.44 o 
  -7   7   3        6.95        4.72      1.48 o 
  -6   7   3        0.64        1.46      1.46 o 
  -5   7   3      174.32      187.97      3.21 o 
  -4   7   3       21.80       23.27      1.66 o 
  -3   7   3      148.44      150.22      2.29 o 
  -2   7   3        2.27        1.90      0.83 o 
  -1   7   3       17.35       14.30      0.83 o 
   0   7   3      161.52      165.98      1.77 o 
   1   7   3      101.74      102.44      1.52 o 
   2   7   3      300.08      303.79      5.05 o 
   3   7   3       50.61       47.74      1.72 o 
   4   7   3        4.35        3.78      1.07 o 
   5   7   3       54.19       60.78      1.77 o 
   6   7   3       23.68       26.28      1.86 o 
  -8   8   3        3.29        1.91      2.11 o 
  -7   8   3       29.47       27.94      1.98 o 
  -6   8   3       48.39       45.32      2.30 o 
  -5   8   3      164.72      168.43      2.68 o 
  -4   8   3      269.35      272.84      3.20 o 
  -3   8   3      290.38      309.92      4.05 o 
  -2   8   3        9.43        8.81      1.25 o 
  -1   8   3        3.55        4.58      0.99 o 
   0   8   3      118.17      116.28      1.65 o 
   1   8   3        0.05        0.34      0.86 o 
   2   8   3       21.04       21.32      1.27 o 
   3   8   3        5.54        6.24      1.28 o 
   4   8   3        0.15       -1.01      1.01 o 
   5   8   3       35.05       41.88      1.73 o 
  -7   9   3        0.64       -0.42      1.66 o 
  -6   9   3        0.75        0.46      1.67 o 
  -5   9   3       38.74       41.63      1.70 o 
  -4   9   3       79.98       75.79      2.73 o 
  -3   9   3       52.16       46.44      1.73 o 
  -2   9   3        3.95        2.82      0.95 o 
  -1   9   3        4.04        3.02      1.06 o 
   0   9   3        5.20        5.15      1.05 o 
   1   9   3       13.07       14.14      1.05 o 
   2   9   3        0.26       -0.66      1.02 o 
   3   9   3        8.40        8.97      1.38 o 
   4   9   3       20.59       23.17      1.39 o 
  -5  10   3       40.91       34.23      1.95 o 
  -4  10   3       54.56       51.65      1.95 o 
  -3  10   3        9.77       11.91      1.48 o 
  -2  10   3       34.56       33.14      1.40 o 
  -1  10   3       63.83       61.13      1.50 o 
   0  10   3        0.86        1.15      1.08 o 
   1  10   3        8.67        8.40      1.45 o 
   2  10   3        5.02        5.32      1.45 o 
  -3  11   3       13.50       17.09      2.08 o 
  -2  11   3       14.81       13.32      1.81 o 
  -1  11   3       65.01       62.38      3.28 o 
   0  11   3        0.02        0.10      1.11 o 
  -2 -11   4        1.37        3.07      1.33 o 
  -1 -11   4        1.18        1.82      0.94 o 
   0 -11   4        0.01       -1.03      1.03 o 
   1 -11   4       14.10       14.67      1.16 o 
   2 -11   4        0.47        0.35      1.29 o 
   3 -11   4        7.08        8.32      2.70 o 
   4 -11   4        1.84        2.93      1.43 o 
  -4 -10   4       38.08       34.52      1.64 o 
  -3 -10   4        0.54        0.62      1.17 o 
  -2 -10   4        6.86        6.97      1.30 o 
  -1 -10   4       48.76       48.40      1.63 o 
   0 -10   4      257.11      274.52      3.00 o 
   1 -10   4       46.99       46.08      1.78 o 
   2 -10   4       45.35       43.39      1.46 o 
   3 -10   4        5.35        4.62      1.59 o 
   4 -10   4        7.90        6.64      1.50 o 
   5 -10   4        3.23       -0.08      1.61 o 
  -5  -9   4       18.41       19.16      1.55 o 
  -4  -9   4        5.50        4.28      1.19 o 
  -3  -9   4        0.42       -0.11      1.17 o 
  -2  -9   4       26.09       27.55      1.28 o 
  -1  -9   4        0.80        1.47      1.02 o 
   0  -9   4        0.05       -0.15      0.96 o 
   1  -9   4       65.39       69.08      1.60 o 
   2  -9   4       10.54        7.89      1.01 o 
   3  -9   4       60.86       54.44      1.80 o 
   4  -9   4       70.21       71.91      2.46 o 
   5  -9   4       14.08       12.74      1.91 o 
   6  -9   4       97.25      105.57      8.55 o 
  -6  -8   4        3.16        5.77      1.97 o 
  -5  -8   4       39.07       40.09      3.54 o 
  -4  -8   4        2.50        1.97      1.12 o 
  -3  -8   4       63.81       61.69      1.81 o 
  -2  -8   4      198.01      195.87      3.19 o 
  -1  -8   4      416.70      418.87      7.15 o 
   0  -8   4       11.43        9.39      1.23 o 
   1  -8   4      974.69     1003.32      6.11 o 
   2  -8   4      150.07      151.78      2.25 o 
   3  -8   4       66.95       72.60      1.85 o 
   4  -8   4        2.57        2.25      1.55 o 
   5  -8   4       17.35       16.61      1.85 o 
   6  -8   4       45.63       51.70      3.20 o 
   7  -8   4        3.55        4.47      2.01 o 
  -7  -7   4        6.00        5.37      1.85 o 
  -6  -7   4       40.75       45.49      2.89 o 
  -5  -7   4        8.05        7.46      2.09 o 
  -4  -7   4        1.70        0.23      1.08 o 
  -3  -7   4       35.57       33.48      2.10 o 
  -2  -7   4      211.75      224.48      2.66 o 
  -1  -7   4       55.39       56.61      1.45 o 
   0  -7   4      137.23      141.39      1.72 o 
   1  -7   4       45.80       42.66      1.35 o 
   2  -7   4        1.25        2.25      1.06 o 
   3  -7   4       26.40       21.39      2.27 o 
   4  -7   4      124.06      118.83      2.17 o 
   5  -7   4        0.08        0.42      0.97 o 
   6  -7   4        4.36        4.45      1.14 o 
   7  -7   4        4.23        3.54      1.97 o 
   8  -7   4        7.45        7.59      2.23 o 
  -7  -6   4       16.24       19.83      1.93 o 
  -6  -6   4        0.14       -0.55      1.18 o 
  -5  -6   4        7.87        4.81      1.45 o 
  -4  -6   4      111.99       92.75      2.41 o 
  -3  -6   4        4.46        2.10      0.97 o 
  -2  -6   4      321.28      341.46      2.99 o 
  -1  -6   4      144.27      150.26      1.96 o 
   0  -6   4      878.45      886.03      4.16 o 
   1  -6   4        2.98        2.23      0.66 o 
   2  -6   4       91.17       91.75      3.66 o 
   3  -6   4        6.39        6.42      0.75 o 
   4  -6   4      601.85      596.82      7.34 o 
   5  -6   4      118.79      118.51      1.99 o 
   6  -6   4       42.95       46.62      1.57 o 
   7  -6   4        7.72        4.74      1.73 o 
   8  -6   4        4.96        4.76      1.78 o 
  -8  -5   4        0.05       -0.07      1.76 o 
  -7  -5   4       22.98       22.64      1.86 o 
  -6  -5   4        0.59       -0.69      1.36 o 
  -5  -5   4       76.79       64.46      2.12 o 
  -4  -5   4       16.58       14.96      1.30 o 
  -3  -5   4      255.79      266.41      4.39 o 
  -2  -5   4      362.97      393.38      2.94 o 
  -1  -5   4      342.14      356.15      2.87 o 
   0  -5   4       21.55       16.77      0.51 o 
   1  -5   4      339.16      363.60      1.86 o 
   2  -5   4      154.75      171.53      2.40 o 
   3  -5   4        0.04        0.14      0.60 o 
   4  -5   4       56.61       60.78      1.26 o 
   5  -5   4       66.18       59.72      1.84 o 
   6  -5   4        1.64        0.83      1.41 o 
   7  -5   4        1.36        0.49      1.74 o 
   8  -5   4        6.33        6.76      2.04 o 
  -8  -4   4       16.12       14.63      1.71 o 
  -7  -4   4        3.21        6.16      1.72 o 
  -6  -4   4       13.87        9.39      1.58 o 
  -5  -4   4       97.87       93.64      2.19 o 
  -4  -4   4      211.97      202.48      2.82 o 
  -3  -4   4       82.10       69.31      1.14 o 
  -2  -4   4      308.62      326.42      3.47 o 
  -1  -4   4        7.40        3.15      0.43 o 
   0  -4   4      545.83      567.06      1.83 o 
   1  -4   4      172.84      197.44      1.57 o 
   2  -4   4      146.58      155.18      1.15 o 
   3  -4   4      336.74      349.72      2.06 o 
   4  -4   4       13.36       10.01      0.98 o 
   5  -4   4        0.12        0.33      1.23 o 
   6  -4   4       10.57       10.26      1.84 o 
   7  -4   4       11.20       10.41      1.80 o 
   8  -4   4        4.04        4.79      2.16 o 
   9  -4   4        0.67        0.46      2.03 o 
  -9  -3   4       16.61       15.58      1.82 o 
  -8  -3   4        1.26       -0.08      1.53 o 
  -7  -3   4        0.35       -0.25      1.43 o 
  -6  -3   4      122.49      124.25      4.90 o 
  -5  -3   4        0.20        0.27      0.99 o 
  -4  -3   4      204.16      207.47      1.82 o 
  -3  -3   4       29.23       29.92      0.64 o 
  -2  -3   4     1337.44     1331.05      6.18 o 
  -1  -3   4      143.78      143.75      1.67 o 
   0  -3   4        4.59        7.57      0.37 o 
   1  -3   4     1700.34     1863.05     11.12 o 
   2  -3   4      896.24      966.65      4.17 o 
   3  -3   4        1.56        0.88      0.50 o 
   4  -3   4      380.79      402.37      2.97 o 
   5  -3   4       50.28       50.18      2.20 o 
   6  -3   4       49.53       41.68      2.30 o 
   7  -3   4       28.13       28.91      2.35 o 
   8  -3   4        2.29        3.36      1.83 o 
   9  -3   4        3.08        2.25      2.23 o 
  -9  -2   4        3.39        2.99      2.10 o 
  -8  -2   4        1.17       -1.32      1.63 o 
  -7  -2   4        5.85        5.06      1.47 o 
  -6  -2   4      174.59      163.53      2.11 o 
  -5  -2   4      408.67      426.43      3.87 o 
  -4  -2   4      515.01      495.38      5.79 o 
  -3  -2   4        5.34        4.70      0.48 o 
  -2  -2   4      103.10      120.39      0.91 o 
  -1  -2   4     2791.84     2818.65     15.59 o 
   0  -2   4      521.54      491.22      3.46 o 
   1  -2   4       27.45       27.32      0.52 o 
   2  -2   4        0.35        1.78      0.59 o 
   3  -2   4       98.09       99.51      1.19 o 
   4  -2   4        2.22        2.20      0.84 o 
   5  -2   4       41.47       43.37      2.26 o 
   6  -2   4       53.63       62.41      2.72 o 
   7  -2   4        7.76        6.76      1.87 o 
   8  -2   4        2.74        3.60      2.05 o 
   9  -2   4        2.47        5.35      2.17 o 
  -9  -1   4       11.09        9.02      2.55 o 
  -8  -1   4        0.07       -0.46      1.07 o 
  -7  -1   4        2.01        1.94      0.93 o 
  -6  -1   4       14.52       13.05      1.01 o 
  -5  -1   4       37.45       37.40      1.08 o 
  -4  -1   4       91.85       97.34      2.86 o 
  -3  -1   4      560.28      540.21      5.29 o 
  -2  -1   4      296.76      286.41      1.49 o 
  -1  -1   4        6.43        4.14      0.44 o 
   0  -1   4        9.78        9.24      0.37 o 
   1  -1   4      505.46      528.02      3.11 o 
   2  -1   4       37.27       36.56      0.73 o 
   3  -1   4       52.21       49.23      1.41 o 
   4  -1   4      279.59      306.89      4.17 o 
   5  -1   4        9.37       10.85      1.15 o 
   6  -1   4        5.31        6.36      1.87 o 
   7  -1   4        9.34        9.30      2.17 o 
   8  -1   4       59.55       62.64      3.20 o 
   9  -1   4       18.80       20.06      2.90 o 
  -9   0   4        0.59        0.37      1.48 o 
  -8   0   4       36.95       35.73      1.76 o 
  -7   0   4       59.87       58.72      1.50 o 
  -6   0   4       65.18       64.24      1.44 o 
  -5   0   4       15.54       13.39      0.84 o 
  -4   0   4      194.83      194.54      1.91 o 
  -3   0   4      721.21      801.11      4.33 o 
  -2   0   4     1630.22     1699.36      7.07 o 
  -1   0   4     2689.68     2601.05     16.31 o 
   0   0   4      916.41      918.82      5.26 o 
   1   0   4        7.12        5.21      0.39 o 
   2   0   4      481.06      459.16      1.73 o 
   3   0   4      216.19      221.98      2.99 o 
   4   0   4       32.98       31.04      1.02 o 
   5   0   4      192.21      188.88      2.04 o 
   6   0   4       25.68       22.87      1.53 o 
   7   0   4       18.62       14.44      2.27 o 
   8   0   4        0.62        1.54      2.04 o 
   9   0   4        1.75       -1.50      2.53 o 
  -9   1   4       23.06       28.98      2.00 o 
  -8   1   4       61.05       55.16      3.00 o 
  -7   1   4        0.70        0.99      1.17 o 
  -6   1   4       44.04       40.64      1.61 o 
  -5   1   4        8.52        8.29      0.65 o 
  -4   1   4       17.33       18.40      0.48 o 
  -3   1   4      630.82      709.70      3.56 o 
  -2   1   4     1118.29     1153.42      4.65 o 
  -1   1   4       34.52       32.44      0.76 o 
   0   1   4     2398.98     2334.08     12.75 o 
   1   1   4        2.73        2.03      0.46 o 
   2   1   4      391.65      434.89      4.40 o 
   3   1   4      349.53      375.98      5.96 o 
   4   1   4       50.84       65.03      1.20 o 
   5   1   4       35.72       41.39      1.37 o 
   6   1   4      262.47      273.31      3.85 o 
   7   1   4       14.20       16.87      1.38 o 
   8   1   4        0.61       -0.26      2.05 o 
   9   1   4        3.17       -0.33      2.32 o 
  -9   2   4        0.27        0.77      1.34 o 
  -8   2   4       16.18       17.02      1.72 o 
  -7   2   4      100.36      101.02      2.37 o 
  -6   2   4       10.47       11.17      0.95 o 
  -5   2   4       91.17       86.36      1.49 o 
  -4   2   4      637.88      670.78      4.47 o 
  -3   2   4      136.15      138.52      1.09 o 
  -2   2   4     1001.31     1090.83      6.67 o 
  -1   2   4       30.88       45.92      0.80 o 
   0   2   4      102.98      101.43      1.64 o 
   1   2   4      517.70      572.36      2.88 o 
   2   2   4     1677.53     1719.98      4.44 o 
   3   2   4        4.39        5.03      0.61 o 
   4   2   4        9.22       11.05      0.83 o 
   5   2   4      146.63      136.50      3.84 o 
   6   2   4      395.05      397.67      5.45 o 
   7   2   4       15.29       17.11      1.41 o 
   8   2   4        1.42        2.26      1.33 o 
  -9   3   4      134.37      126.00      3.10 o 
  -8   3   4        0.23        0.65      1.56 o 
  -7   3   4      180.50      178.15      3.01 o 
  -6   3   4       84.25       83.63      1.71 o 
  -5   3   4      344.05      347.91      4.23 o 
  -4   3   4        0.00        0.51      0.48 o 
  -3   3   4     1134.65     1115.74      8.06 o 
  -2   3   4      229.21      255.43      2.26 o 
  -1   3   4      929.77      906.75      3.15 o 
   0   3   4       99.36      112.61      1.27 o 
   1   3   4      479.66      521.76      5.16 o 
   2   3   4       94.28      125.68      1.40 o 
   3   3   4       13.86       12.92      0.60 o 
   4   3   4        0.51        1.54      0.93 o 
   5   3   4      128.57      124.62      1.77 o 
   6   3   4        0.01        0.96      0.95 o 
   7   3   4       15.26       17.22      1.89 o 
   8   3   4        0.46        1.04      2.27 o 
  -9   4   4        0.00        0.67      1.57 o 
  -8   4   4       16.64       15.96      1.71 o 
  -7   4   4       75.19       82.35      2.27 o 
  -6   4   4       41.76       41.36      1.76 o 
  -5   4   4       92.06       87.50      2.18 o 
  -4   4   4      168.80      142.36      2.12 o 
  -3   4   4      179.24      223.54      2.19 o 
  -2   4   4      185.73      193.45      2.39 o 
  -1   4   4      349.77      356.99      3.78 o 
   0   4   4      248.05      266.70      2.01 o 
   1   4   4      762.71      796.91      6.28 o 
   2   4   4       90.69      106.93      1.45 o 
   3   4   4        9.54       13.10      0.76 o 
   4   4   4        7.55       10.47      0.98 o 
   5   4   4       97.60      108.00      2.71 o 
   6   4   4        2.30        4.80      1.68 o 
   7   4   4       28.78       25.49      2.80 o 
  -9   5   4        0.90        0.60      2.10 o 
  -8   5   4      133.77      133.77      4.36 o 
  -7   5   4       86.40       93.53      3.53 o 
  -6   5   4       85.30       82.52      2.26 o 
  -5   5   4       56.18       62.35      2.02 o 
  -4   5   4      606.12      632.87      5.05 o 
  -3   5   4        6.53        7.23      0.57 o 
  -2   5   4      148.34      157.50      4.12 o 
  -1   5   4        5.24        7.85      0.70 o 
   0   5   4       78.93       53.20      1.85 o 
   1   5   4       13.70       11.10      0.92 o 
   2   5   4       31.46       23.29      1.10 o 
   3   5   4      233.82      239.66      2.72 o 
   4   5   4       47.20       45.03      1.40 o 
   5   5   4        8.42        8.89      1.48 o 
   6   5   4       21.98       24.48      1.77 o 
   7   5   4        3.14        2.99      2.05 o 
  -9   6   4       20.51       24.74      2.72 o 
  -8   6   4       10.35       11.75      2.49 o 
  -7   6   4        1.52        0.71      1.73 o 
  -6   6   4       39.05       39.64      1.97 o 
  -5   6   4        0.03        1.07      1.29 o 
  -4   6   4       24.57       24.11      1.39 o 
  -3   6   4      593.14      638.48      4.21 o 
  -2   6   4      344.55      382.93      8.63 o 
  -1   6   4       88.10       85.39      1.50 o 
   0   6   4        6.79        7.17      0.74 o 
   1   6   4      160.14      165.50      2.68 o 
   2   6   4       11.49        8.95      1.16 o 
   3   6   4        3.30        3.51      1.05 o 
   4   6   4        3.74        3.33      1.05 o 
   5   6   4       27.28       27.29      1.68 o 
   6   6   4        3.91        5.11      1.40 o 
  -8   7   4        0.77        0.01      2.26 o 
  -7   7   4       25.33       25.36      2.66 o 
  -6   7   4        2.89        2.10      1.46 o 
  -5   7   4      108.88      112.14      4.10 o 
  -4   7   4      167.31      180.96      5.10 o 
  -3   7   4      213.00      205.55      2.62 o 
  -2   7   4       50.98       54.62      1.83 o 
  -1   7   4        0.26        0.17      0.80 o 
   0   7   4        2.15        0.87      0.80 o 
   1   7   4        0.44       -0.50      1.00 o 
   2   7   4      136.36      150.10      3.06 o 
   3   7   4       11.43       10.84      1.20 o 
   4   7   4       77.32       69.75      2.56 o 
   5   7   4        3.20        1.80      1.51 o 
   6   7   4        0.39        2.16      1.60 o 
  -7   8   4       31.26       30.85      2.86 o 
  -6   8   4        0.42        1.10      2.27 o 
  -5   8   4       22.06       21.83      1.81 o 
  -4   8   4      214.20      222.69      4.49 o 
  -3   8   4      112.62      113.64      2.31 o 
  -2   8   4      266.56      276.16      3.09 o 
  -1   8   4       44.35       46.90      1.44 o 
   0   8   4       56.45       50.77      1.41 o 
   1   8   4       14.64       13.06      1.18 o 
   2   8   4       45.12       45.51      2.11 o 
   3   8   4        0.02       -0.98      1.07 o 
   4   8   4        0.50        0.70      1.42 o 
   5   8   4        7.25        7.94      1.54 o 
  -6   9   4        7.98        7.85      1.86 o 
  -5   9   4       11.94       15.09      1.40 o 
  -4   9   4       12.12       16.05      1.41 o 
  -3   9   4        3.68        3.19      1.28 o 
  -2   9   4       23.54       18.27      1.22 o 
  -1   9   4        0.00       -0.53      1.08 o 
   0   9   4       13.41       13.31      1.28 o 
   1   9   4       25.96       25.58      1.41 o 
   2   9   4        0.65        0.95      1.09 o 
   3   9   4        5.59        3.78      1.27 o 
  -5  10   4        0.02       -0.62      1.21 o 
  -4  10   4        9.21        6.39      1.26 o 
  -3  10   4       45.24       43.57      1.87 o 
  -2  10   4        0.27       -0.29      1.19 o 
  -1  10   4       15.53       13.08      1.14 o 
   0  10   4       17.71       17.73      1.57 o 
   1  10   4       44.08       40.30      1.88 o 
   2  10   4        6.68        7.53      1.55 o 
  -2  11   4        1.45        0.66      1.30 o 
  -1  11   4        9.01        8.78      1.25 o 
  -1 -11   5        0.73        1.13      0.96 o 
   0 -11   5        0.39        1.50      1.06 o 
   1 -11   5        8.03        7.04      1.08 o 
   2 -11   5        0.30       -0.30      1.24 o 
   3 -11   5       13.02       13.77      1.71 o 
  -3 -10   5        7.38        4.72      1.23 o 
  -2 -10   5       66.33       60.70      2.27 o 
  -1 -10   5        0.91        1.40      1.10 o 
   0 -10   5        0.36       -0.47      1.06 o 
   1 -10   5      101.01      106.88      2.48 o 
   2 -10   5      140.80      153.28      5.85 o 
   3 -10   5       25.30       25.47      1.61 o 
   4 -10   5        0.08        0.47      1.67 o 
   5 -10   5        1.28        1.52      1.54 o 
  -5  -9   5        3.52        2.88      1.61 o 
  -4  -9   5        7.10        4.85      1.27 o 
  -3  -9   5        9.05        8.03      1.23 o 
  -2  -9   5       20.84       16.23      1.51 o 
  -1  -9   5       24.71       24.85      1.51 o 
   0  -9   5        5.05        4.30      1.12 o 
   1  -9   5        6.89        7.46      1.14 o 
   2  -9   5       34.65       30.36      1.98 o 
   3  -9   5        3.08        3.15      1.10 o 
   4  -9   5       18.35       16.29      1.83 o 
   5  -9   5        1.34        2.43      1.56 o 
   6  -9   5       38.68       47.97      3.64 o 
  -6  -8   5       31.21       31.43      2.07 o 
  -5  -8   5       26.30       32.22      2.13 o 
  -4  -8   5        0.58        0.22      1.45 o 
  -3  -8   5       19.34       15.71      1.31 o 
  -2  -8   5        5.29        3.91      1.09 o 
  -1  -8   5        0.49       -0.37      0.92 o 
   0  -8   5      153.94      154.44      2.43 o 
   1  -8   5      579.36      598.56      4.30 o 
   2  -8   5       25.74       27.51      1.31 o 
   3  -8   5      109.04      124.34      4.05 o 
   4  -8   5       45.54       45.45      2.87 o 
   5  -8   5      113.19      111.62      2.91 o 
   6  -8   5        0.78        2.98      1.78 o 
   7  -8   5        8.53        4.99      2.27 o 
  -7  -7   5        2.00        2.25      1.65 o 
  -6  -7   5        2.12        2.91      1.58 o 
  -5  -7   5        0.12       -0.45      1.48 o 
  -4  -7   5       50.98       53.22      2.17 o 
  -3  -7   5       17.51       13.76      1.19 o 
  -2  -7   5      119.34      116.22      2.04 o 
  -1  -7   5        3.37        2.87      0.80 o 
   0  -7   5      450.74      461.59      5.58 o 
   1  -7   5      102.98       92.91      4.55 o 
   2  -7   5      210.36      211.74      6.73 o 
   3  -7   5      280.80      277.94      5.26 o 
   4  -7   5        6.25        6.09      1.35 o 
   5  -7   5        5.99        5.07      1.50 o 
   6  -7   5        0.02        0.79      0.95 o 
   7  -7   5        7.65        4.03      1.48 o 
  -7  -6   5       11.53        8.56      1.71 o 
  -6  -6   5        0.93       -0.08      1.42 o 
  -5  -6   5      106.59      117.46      4.85 o 
  -4  -6   5       26.78       20.06      1.62 o 
  -3  -6   5       82.84       78.56      2.16 o 
  -2  -6   5       11.48        8.41      0.95 o 
  -1  -6   5       12.21       13.70      1.08 o 
   0  -6   5      451.43      431.38      3.01 o 
   1  -6   5       54.42       56.82      1.03 o 
   2  -6   5      381.52      384.48      3.21 o 
   3  -6   5       28.60       32.59      1.55 o 
   4  -6   5      559.98      550.66      3.92 o 
   5  -6   5        1.50        1.12      0.99 o 
   6  -6   5       84.90       84.93      1.70 o 
   7  -6   5       12.41       12.30      2.01 o 
   8  -6   5       24.57       28.99      2.66 o 
  -8  -5   5       51.24       55.06      2.71 o 
  -7  -5   5       10.50        8.09      1.86 o 
  -6  -5   5        0.03       -1.46      2.02 o 
  -5  -5   5       99.61      104.08      2.53 o 
  -4  -5   5        5.28        5.27      1.27 o 
  -3  -5   5        9.21        7.06      1.21 o 
  -2  -5   5      108.17      106.45      1.97 o 
  -1  -5   5     1075.91     1025.47      4.92 o 
   0  -5   5      178.45      199.08      1.58 o 
   1  -5   5        5.94        8.72      0.59 o 
   2  -5   5       20.09       25.27      0.75 o 
   3  -5   5      350.49      357.73      2.28 o 
   4  -5   5        0.71        0.27      0.70 o 
   5  -5   5        3.03        2.74      1.04 o 
   6  -5   5       55.64       61.44      2.75 o 
   7  -5   5        2.73        3.91      1.99 o 
   8  -5   5        0.10        0.14      1.85 o 
  -8  -4   5        1.86        1.84      1.68 o 
  -7  -4   5        1.65        0.71      1.64 o 
  -6  -4   5      191.79      188.24      4.71 o 
  -5  -4   5        5.60        4.71      1.20 o 
  -4  -4   5      218.11      215.86      2.95 o 
  -3  -4   5      121.51      132.76      2.16 o 
  -2  -4   5      401.47      390.68      5.82 o 
  -1  -4   5        1.35        2.76      0.67 o 
   0  -4   5     1379.97     1466.77      8.63 o 
   1  -4   5        2.94        1.73      0.35 o 
   2  -4   5        6.16        8.80      0.63 o 
   3  -4   5      293.84      298.39      3.05 o 
   4  -4   5       55.13       64.03      1.72 o 
   5  -4   5      214.64      213.94      5.15 o 
   6  -4   5       54.93       53.33      2.60 o 
   7  -4   5        0.61        0.97      1.76 o 
   8  -4   5        0.56        0.70      1.92 o 
  -9  -3   5       17.68       16.19      1.90 o 
  -8  -3   5        1.52        2.29      1.48 o 
  -7  -3   5       39.21       37.94      3.33 o 
  -6  -3   5       15.88       14.24      2.17 o 
  -5  -3   5       40.10       45.44      1.81 o 
  -4  -3   5      481.13      446.38      5.53 o 
  -3  -3   5       82.61       96.21      1.48 o 
  -2  -3   5      710.64      706.45      4.61 o 
  -1  -3   5       94.20       82.45      1.15 o 
   0  -3   5     1827.34     2028.59      8.53 o 
   1  -3   5      245.29      241.77      1.34 o 
   2  -3   5      101.43       90.06      1.86 o 
   3  -3   5       12.97       13.63      0.70 o 
   4  -3   5       30.65       38.11      1.04 o 
   5  -3   5       31.21       29.26      1.55 o 
   6  -3   5       45.86       52.30      2.57 o 
   7  -3   5        2.06        0.01      1.98 o 
   8  -3   5        1.74        2.89      1.96 o 
   9  -3   5        5.09        5.79      1.95 o 
  -9  -2   5       15.69       17.42      2.59 o 
  -8  -2   5       29.78       27.84      1.98 o 
  -7  -2   5       38.67       37.32      1.87 o 
  -6  -2   5       68.02       63.50      2.05 o 
  -5  -2   5       24.12       27.42      1.26 o 
  -4  -2   5      215.31      211.32      6.64 o 
  -3  -2   5      535.14      543.34      5.17 o 
  -2  -2   5      810.09      806.39      2.90 o 
  -1  -2   5      761.01      820.64      2.85 o 
   0  -2   5      137.79      136.92      1.10 o 
   1  -2   5      484.55      453.45      2.51 o 
   2  -2   5        0.01        0.25      0.35 o 
   3  -2   5      436.66      481.84      5.63 o 
   4  -2   5        0.08        1.14      0.78 o 
   5  -2   5       98.78       94.94      2.21 o 
   6  -2   5        4.41        3.21      1.87 o 
   7  -2   5        2.44        2.27      1.99 o 
   8  -2   5        0.42        1.84      2.08 o 
   9  -2   5        0.10       -1.84      2.40 o 
  -9  -1   5        4.32        3.21      2.28 o 
  -8  -1   5       60.54       65.35      2.35 o 
  -7  -1   5        7.39        8.26      1.03 o 
  -6  -1   5       62.16       51.00      1.34 o 
  -5  -1   5      231.88      220.35      4.38 o 
  -4  -1   5        1.28        0.04      0.52 o 
  -3  -1   5       23.14       33.58      0.64 o 
  -2  -1   5      308.47      328.73      2.41 o 
  -1  -1   5     1727.97     1824.98      8.32 o 
   0  -1   5      574.77      592.23      3.46 o 
   1  -1   5      135.43      171.42      1.59 o 
   2  -1   5        1.68        1.82      0.34 o 
   3  -1   5      206.99      219.08      1.71 o 
   4  -1   5      197.90      197.46      4.44 o 
   5  -1   5       19.67       17.51      1.10 o 
   6  -1   5       32.51       25.90      1.67 o 
   7  -1   5        5.04        4.46      2.15 o 
   8  -1   5        2.94        2.77      2.27 o 
   9  -1   5       18.67       18.86      2.45 o 
  -9   0   5        0.27        0.30      1.32 o 
  -8   0   5        1.30        1.96      1.19 o 
  -7   0   5       59.07       63.50      1.34 o 
  -6   0   5      155.63      156.18      3.35 o 
  -5   0   5      311.84      304.51      2.46 o 
  -4   0   5      757.15      743.23      7.06 o 
  -3   0   5       71.57      103.74      0.97 o 
  -2   0   5      204.04      249.06      2.04 o 
  -1   0   5     1371.19     1558.71      8.78 o 
   0   0   5      900.37      902.82      3.89 o 
   1   0   5      645.90      690.12      1.85 o 
   2   0   5        2.36        1.86      0.39 o 
   3   0   5       11.82       10.08      0.77 o 
   4   0   5      202.83      203.87      3.59 o 
   5   0   5        1.11        0.81      0.79 o 
   6   0   5       17.40       10.41      1.17 o 
   7   0   5       32.32       32.14      1.85 o 
   8   0   5        0.07       -0.59      1.45 o 
  -9   1   5       22.20       23.33      1.84 o 
  -8   1   5        0.06       -0.36      1.32 o 
  -7   1   5        2.37        1.22      0.94 o 
  -6   1   5       71.58       63.78      2.10 o 
  -5   1   5       51.33       46.91      1.23 o 
  -4   1   5      142.94      163.99      1.26 o 
  -3   1   5       48.70       53.34      1.45 o 
  -2   1   5      487.66      460.46      2.80 o 
  -1   1   5       93.72      120.17      0.92 o 
   0   1   5      165.00      177.97      1.52 o 
   1   1   5      349.37      332.62      2.98 o 
   2   1   5      907.53      866.42      4.47 o 
   3   1   5       96.00      105.86      2.29 o 
   4   1   5       29.55       28.80      1.40 o 
   5   1   5        5.51        4.90      0.96 o 
   6   1   5        9.88        8.50      1.16 o 
   7   1   5        0.02       -0.22      1.12 o 
   8   1   5       33.09       32.65      1.98 o 
  -9   2   5        0.78       -0.23      1.62 o 
  -8   2   5       12.16       11.07      1.61 o 
  -7   2   5       52.10       53.59      1.57 o 
  -6   2   5       13.99       14.42      1.05 o 
  -5   2   5        1.45        1.08      0.65 o 
  -4   2   5       22.97       25.31      0.99 o 
  -3   2   5      239.54      215.94      1.43 o 
  -2   2   5     1740.23     1818.20      9.34 o 
  -1   2   5      690.91      758.17      5.83 o 
   0   2   5       51.84       53.24      1.14 o 
   1   2   5        2.79        1.87      0.56 o 
   2   2   5        8.53        8.41      0.66 o 
   3   2   5       93.79      111.21      1.39 o 
   4   2   5       88.56       86.94      1.46 o 
   5   2   5        2.49        1.75      0.98 o 
   6   2   5       48.71       53.19      3.11 o 
   7   2   5       21.49       15.46      1.78 o 
   8   2   5       40.25       40.86      3.15 o 
  -9   3   5        0.15       -0.01      1.58 o 
  -8   3   5       49.51       55.34      2.21 o 
  -7   3   5      273.35      261.09      3.35 o 
  -6   3   5      220.96      235.09      4.83 o 
  -5   3   5        5.17        4.48      0.90 o 
  -4   3   5       42.31       43.52      1.20 o 
  -3   3   5      420.80      413.94      3.15 o 
  -2   3   5      112.54      132.04      1.54 o 
  -1   3   5      452.19      469.71      4.43 o 
   0   3   5       85.08       92.47      3.28 o 
   1   3   5      958.09      946.12      5.68 o 
   2   3   5       53.18       38.58      0.99 o 
   3   3   5       99.47      102.45      1.69 o 
   4   3   5        3.42        2.66      0.83 o 
   5   3   5       26.58       27.11      1.20 o 
   6   3   5        2.08        3.23      1.44 o 
   7   3   5       64.12       58.78      3.59 o 
   8   3   5       19.47       22.33      2.96 o 
  -9   4   5        1.35        0.46      1.37 o 
  -8   4   5        0.24        0.09      1.49 o 
  -7   4   5       70.64       67.09      2.14 o 
  -6   4   5       12.69       14.26      1.15 o 
  -5   4   5       16.81       19.35      1.12 o 
  -4   4   5       52.84       46.24      1.28 o 
  -3   4   5       52.18       44.45      0.93 o 
  -2   4   5        0.09        1.14      0.71 o 
  -1   4   5       37.57       40.89      1.01 o 
   0   4   5      339.21      354.09      2.43 o 
   1   4   5        9.00       12.20      0.84 o 
   2   4   5       50.67       47.16      1.10 o 
   3   4   5      127.33      126.01      2.10 o 
   4   4   5        5.80        4.80      1.24 o 
   5   4   5        3.58        3.10      1.23 o 
   6   4   5        2.08        1.34      1.26 o 
   7   4   5       58.89       59.08      3.59 o 
  -9   5   5        9.89       11.46      2.51 o 
  -8   5   5       29.86       26.94      2.76 o 
  -7   5   5       25.59       19.75      2.36 o 
  -6   5   5       84.94       88.50      2.45 o 
  -5   5   5      294.14      299.07      6.84 o 
  -4   5   5      517.27      516.27     13.67 o 
  -3   5   5      336.53      341.81      2.21 o 
  -2   5   5      185.47      204.15      2.14 o 
  -1   5   5        2.58        1.74      0.75 o 
   0   5   5       11.12       10.64      0.87 o 
   1   5   5        5.64        6.09      1.08 o 
   2   5   5       84.71       81.56      1.62 o 
   3   5   5        0.55        0.93      0.98 o 
   4   5   5       28.77       23.22      1.53 o 
   5   5   5       28.16       29.20      1.71 o 
   6   5   5        2.29        3.19      1.36 o 
   7   5   5        2.92        3.44      1.64 o 
  -8   6   5        3.11        5.65      2.38 o 
  -7   6   5        2.80        2.98      2.06 o 
  -6   6   5        0.01       -0.06      1.33 o 
  -5   6   5        4.52        5.39      1.74 o 
  -4   6   5      222.44      219.77      3.50 o 
  -3   6   5        9.25        8.13      1.16 o 
  -2   6   5        9.32        8.36      1.49 o 
  -1   6   5      645.35      646.69      6.94 o 
   0   6   5       26.12       24.44      1.10 o 
   1   6   5        0.34        0.35      0.79 o 
   2   6   5       11.32       12.60      1.14 o 
   3   6   5       67.55       74.70      1.74 o 
   4   6   5        0.42        0.52      1.02 o 
   5   6   5       22.21       23.62      1.77 o 
   6   6   5        1.09        1.51      1.35 o 
  -8   7   5        1.56        0.78      2.17 o 
  -7   7   5        0.77        1.07      2.04 o 
  -6   7   5       24.32       29.40      1.97 o 
  -5   7   5        4.24        3.49      1.37 o 
  -4   7   5       23.69       25.09      1.88 o 
  -3   7   5      232.04      252.62      2.96 o 
  -2   7   5      121.06      120.71      3.67 o 
  -1   7   5      138.46      139.84      2.01 o 
   0   7   5       27.13       25.87      1.25 o 
   1   7   5       17.79       16.64      1.16 o 
   2   7   5       25.33       26.37      1.34 o 
   3   7   5        0.27        0.34      1.07 o 
   4   7   5       32.24       31.48      1.57 o 
   5   7   5        7.75        9.06      1.50 o 
  -7   8   5       77.54       93.07      4.24 o 
  -6   8   5        1.95        2.23      1.54 o 
  -5   8   5        0.02       -1.26      1.45 o 
  -4   8   5        0.11       -1.27      1.92 o 
  -3   8   5       11.65       10.75      3.51 o 
  -2   8   5       80.73       78.87      2.57 o 
  -1   8   5       11.54       10.31      1.83 o 
   0   8   5       24.06       24.23      1.27 o 
   1   8   5        0.06        0.06      1.06 o 
   2   8   5       43.52       40.02      1.58 o 
   3   8   5        2.20        2.58      1.20 o 
   4   8   5        0.77        1.61      1.22 o 
  -6   9   5        0.00        1.38      1.58 o 
  -5   9   5        0.01        0.29      1.41 o 
  -4   9   5       35.29       30.01      2.36 o 
  -3   9   5       31.54       36.96      2.17 o 
  -2   9   5       83.18       91.03      2.91 o 
  -1   9   5       12.90       12.66      1.47 o 
   0   9   5        0.69       -0.31      1.23 o 
   1   9   5       13.96       12.15      1.30 o 
   2   9   5       26.56       25.18      1.44 o 
   3   9   5        3.24        3.52      1.13 o 
  -4  10   5       19.30       20.23      1.84 o 
  -3  10   5        2.13        2.21      1.59 o 
  -2  10   5        3.32        2.23      1.23 o 
  -1  10   5       18.84       17.76      1.52 o 
   0  10   5       18.24       18.71      1.56 o 
   1  10   5       21.93       24.11      1.87 o 
   0 -11   6        0.69        1.37      1.08 o 
   1 -11   6        6.24        8.09      1.34 o 
   2 -11   6        9.94       14.44      1.57 o 
  -3 -10   6        1.05        1.69      1.49 o 
  -2 -10   6        2.05        3.60      1.24 o 
  -1 -10   6       65.12       68.79      2.04 o 
   0 -10   6        4.21        3.60      1.21 o 
   1 -10   6        0.14        0.07      1.06 o 
   2 -10   6        8.98       10.92      1.70 o 
   3 -10   6       53.83       54.05      2.23 o 
   4 -10   6       21.52       20.41      2.70 o 
  -4  -9   6        8.69        6.36      1.58 o 
  -3  -9   6        2.37       -0.22      1.28 o 
  -2  -9   6        0.43        0.06      0.93 o 
  -1  -9   6       19.46       19.35      1.42 o 
   0  -9   6        0.11        0.03      1.11 o 
   1  -9   6       83.34       89.47      2.04 o 
   2  -9   6        0.08       -0.62      1.47 o 
   3  -9   6       14.94       13.21      1.57 o 
   4  -9   6       57.24       53.27      3.35 o 
   5  -9   6        0.73        1.00      1.75 o 
   6  -9   6       29.20       29.96      2.06 o 
  -5  -8   6       20.57       22.14      1.84 o 
  -4  -8   6      179.74      169.62      3.44 o 
  -3  -8   6        7.77        8.63      1.54 o 
  -2  -8   6        0.50        0.87      1.06 o 
  -1  -8   6       17.57       15.27      1.02 o 
   0  -8   6        7.17        7.26      1.31 o 
   1  -8   6       66.76       68.90      2.04 o 
   2  -8   6       82.62       94.67      3.91 o 
   3  -8   6      189.30      200.17      5.00 o 
   4  -8   6       18.51       18.83      2.46 o 
   5  -8   6       39.87       37.62      3.18 o 
   6  -8   6        0.26        2.30      1.69 o 
  -6  -7   6        0.60        1.34      1.56 o 
  -5  -7   6       26.58       24.96      2.65 o 
  -4  -7   6       11.58       12.48      1.66 o 
  -3  -7   6       16.87       12.62      1.49 o 
  -2  -7   6        5.79        4.45      1.27 o 
  -1  -7   6        4.01        2.98      0.90 o 
   0  -7   6      363.26      354.51      3.03 o 
   1  -7   6        1.13        0.75      1.06 o 
   2  -7   6      176.79      183.30      4.68 o 
   3  -7   6      283.25      285.00      5.50 o 
   4  -7   6       40.25       36.88      1.80 o 
   5  -7   6      252.45      252.34      3.82 o 
   6  -7   6        1.13        2.10      1.19 o 
   7  -7   6        0.05        1.12      2.27 o 
  -7  -6   6        0.28       -0.47      2.09 o 
  -6  -6   6       55.29       48.83      3.10 o 
  -5  -6   6      314.17      312.53      6.01 o 
  -4  -6   6        4.91        8.72      1.40 o 
  -3  -6   6      114.51      122.79      2.58 o 
  -2  -6   6      127.16      123.93      3.24 o 
  -1  -6   6      110.47      109.65      2.20 o 
   0  -6   6       20.23       19.86      1.23 o 
   1  -6   6        9.91       15.15      0.87 o 
   2  -6   6      211.13      208.92      5.00 o 
   3  -6   6        1.83        1.24      0.92 o 
   4  -6   6       25.54       25.66      6.00 o 
   5  -6   6        1.04        1.02      1.35 o 
   6  -6   6      383.18      399.20      7.20 o 
   7  -6   6       25.25       26.71      1.85 o 
   8  -6   6        0.80        1.05      1.71 o 
  -8  -5   6        2.03        0.31      1.93 o 
  -7  -5   6        1.52        1.46      1.58 o 
  -6  -5   6       74.91       72.50      3.40 o 
  -5  -5   6      148.48      149.71      2.94 o 
  -4  -5   6       15.03       16.04      1.47 o 
  -3  -5   6      126.25      115.13      3.21 o 
  -2  -5   6       34.62       34.37      1.29 o 
  -1  -5   6       62.19       68.95      1.50 o 
   0  -5   6      226.30      213.95      2.12 o 
   1  -5   6      872.52      902.67      4.13 o 
   2  -5   6       29.28       26.38      1.24 o 
   3  -5   6        4.74        3.78      0.87 o 
   4  -5   6      231.46      249.82      2.82 o 
   5  -5   6        4.59        5.63      1.00 o 
   6  -5   6        3.49        4.69      1.29 o 
   7  -5   6        2.27        3.18      1.60 o 
   8  -5   6        7.84        6.16      1.83 o 
  -8  -4   6       19.90       21.56      1.87 o 
  -7  -4   6      119.94      123.03      3.09 o 
  -6  -4   6        0.99        0.59      2.20 o 
  -5  -4   6       10.42        9.08      1.38 o 
  -4  -4   6      315.65      295.47      4.96 o 
  -3  -4   6        1.26        2.18      1.49 o 
  -2  -4   6      661.42      653.75      8.92 o 
  -1  -4   6       13.46       15.31      2.17 o 
   0  -4   6       49.64       45.55      0.78 o 
   1  -4   6      118.76      139.09      1.91 o 
   2  -4   6      670.54      671.92      3.50 o 
   3  -4   6      117.81      115.55      1.26 o 
   4  -4   6      136.86      147.72      1.70 o 
   5  -4   6       49.27       53.13      1.53 o 
   6  -4   6       79.36       82.61      3.60 o 
   7  -4   6       26.12       21.05      1.88 o 
   8  -4   6       26.05       27.65      2.07 o 
  -8  -3   6       21.25       22.26      1.84 o 
  -7  -3   6      100.83      102.41      3.04 o 
  -6  -3   6       46.31       42.94      2.57 o 
  -5  -3   6        1.97        1.57      1.62 o 
  -4  -3   6       75.37       69.93      2.72 o 
  -3  -3   6      215.47      207.89      3.77 o 
  -2  -3   6      605.07      584.38      9.19 o 
  -1  -3   6     1049.47     1142.91     10.65 o 
   0  -3   6      697.45      673.81      2.78 o 
   1  -3   6     1088.42     1110.97      5.89 o 
   2  -3   6     1426.77     1542.45      6.03 o 
   3  -3   6      243.27      255.51      1.98 o 
   4  -3   6       25.38       25.39      1.02 o 
   5  -3   6       11.56       12.61      1.33 o 
   6  -3   6       10.35       13.32      2.32 o 
   7  -3   6        0.02        0.50      1.35 o 
   8  -3   6        0.03        0.70      1.61 o 
  -9  -2   6       92.65       98.52      3.06 o 
  -8  -2   6        0.13        0.54      1.56 o 
  -7  -2   6       50.40       53.81      2.16 o 
  -6  -2   6      171.40      165.15      4.00 o 
  -5  -2   6       98.68       94.15      2.99 o 
  -4  -2   6      338.81      316.42      4.68 o 
  -3  -2   6      155.47      146.35      1.63 o 
  -2  -2   6       26.45       22.97      0.84 o 
  -1  -2   6       12.26        7.55      0.58 o 
   0  -2   6       51.31       44.18      0.84 o 
   1  -2   6     2736.51     2944.86     20.54 o 
   2  -2   6      215.13      226.47      1.32 o 
   3  -2   6        1.56        1.39      0.67 o 
   4  -2   6       17.52       18.32      0.93 o 
   5  -2   6      155.68      166.96      6.20 o 
   6  -2   6        0.59        0.21      1.44 o 
   7  -2   6       21.21       21.55      2.14 o 
   8  -2   6        0.24       -0.93      1.55 o 
  -9  -1   6        1.39        3.01      2.83 o 
  -8  -1   6        9.89        9.21      1.66 o 
  -7  -1   6        5.54        4.71      1.30 o 
  -6  -1   6      111.11      111.75      2.42 o 
  -5  -1   6        3.94        3.52      0.90 o 
  -4  -1   6      410.90      383.01      2.40 o 
  -3  -1   6     1028.97     1003.51      9.71 o 
  -2  -1   6       18.76       24.46      0.59 o 
  -1  -1   6       32.44       60.91      1.11 o 
   0  -1   6     3717.66     3780.33     17.61 o 
   1  -1   6      448.69      506.08      1.84 o 
   2  -1   6      233.86      253.78      1.73 o 
   3  -1   6        3.79        2.38      0.67 o 
   4  -1   6       13.67       12.10      1.25 o 
   5  -1   6       36.20       37.96      1.76 o 
   6  -1   6       66.21       62.43      2.25 o 
   7  -1   6        5.95        6.66      1.80 o 
   8  -1   6        0.88       -1.23      1.48 o 
  -9   0   6       32.65       42.74      3.61 o 
  -8   0   6       49.20       48.96      3.31 o 
  -7   0   6       37.13       36.76      1.20 o 
  -6   0   6       25.84       28.45      1.03 o 
  -5   0   6      501.36      512.27      3.21 o 
  -4   0   6      135.87      124.16      1.31 o 
  -3   0   6      179.48      186.46      3.00 o 
  -2   0   6      403.31      415.99      2.00 o 
  -1   0   6        3.32        3.93      0.51 o 
   0   0   6     1395.91     1562.12      6.53 o 
   1   0   6      301.03      284.20      1.33 o 
   2   0   6      644.55      664.43      4.13 o 
   3   0   6        3.88        2.05      0.74 o 
   4   0   6       46.75       47.96      1.29 o 
   5   0   6       14.33       12.82      1.13 o 
   6   0   6       16.33       16.70      1.29 o 
   7   0   6       16.39       18.34      2.14 o 
   8   0   6       11.40        8.44      1.72 o 
  -9   1   6        1.15        1.63      1.35 o 
  -8   1   6        1.98        3.17      1.43 o 
  -7   1   6       97.90       97.79      1.85 o 
  -6   1   6        1.13        0.55      0.75 o 
  -5   1   6      154.72      142.92      1.60 o 
  -4   1   6        8.76        7.17      0.64 o 
  -3   1   6      410.85      401.42      2.75 o 
  -2   1   6      715.74      841.27      9.26 o 
  -1   1   6      146.41      188.21      1.53 o 
   0   1   6      321.30      327.52      2.93 o 
   1   1   6       29.01       37.27      1.07 o 
   2   1   6       67.38       70.49      1.11 o 
   3   1   6      102.14      103.66      2.28 o 
   4   1   6      153.47      152.94      2.05 o 
   5   1   6       10.96       10.29      1.13 o 
   6   1   6        0.66        0.36      1.43 o 
   7   1   6        2.44        3.32      1.37 o 
   8   1   6        0.01        1.05      2.45 o 
  -9   2   6        9.82       12.00      1.78 o 
  -8   2   6       10.05        9.72      2.58 o 
  -7   2   6       10.28       10.35      1.08 o 
  -6   2   6       42.93       36.96      1.54 o 
  -5   2   6      115.36      107.46      1.52 o 
  -4   2   6        0.40        0.94      0.66 o 
  -3   2   6      821.18      810.02      3.02 o 
  -2   2   6      194.60      194.20      2.54 o 
  -1   2   6        0.18        0.78      0.69 o 
   0   2   6      113.22      121.99      1.62 o 
   1   2   6      587.16      603.35      4.67 o 
   2   2   6       17.29       16.02      1.00 o 
   3   2   6       26.14       24.83      1.16 o 
   4   2   6        0.06        0.49      0.92 o 
   5   2   6        1.14        2.64      0.98 o 
   6   2   6       27.50       25.50      1.75 o 
   7   2   6        6.88        4.79      1.65 o 
   8   2   6       44.73       45.63      3.61 o 
  -9   3   6        0.09       -0.02      1.35 o 
  -8   3   6       58.26       57.02      2.14 o 
  -7   3   6       10.45       11.85      1.29 o 
  -6   3   6       14.37       13.56      1.12 o 
  -5   3   6       19.80       18.35      1.06 o 
  -4   3   6     1074.54     1058.75      4.61 o 
  -3   3   6       67.55       71.89      1.33 o 
  -2   3   6       93.24      107.61      2.16 o 
  -1   3   6      200.89      210.33      3.05 o 
   0   3   6      116.58      152.92      1.65 o 
   1   3   6        0.24        0.48      0.60 o 
   2   3   6       12.83       10.83      1.10 o 
   3   3   6      329.16      336.69      2.52 o 
   4   3   6        0.60        1.07      0.91 o 
   5   3   6        1.86        1.01      0.94 o 
   6   3   6       32.33       32.20      1.56 o 
   7   3   6        1.74        5.26      1.88 o 
  -9   4   6        6.79        7.82      2.33 o 
  -8   4   6        3.06        4.08      2.03 o 
  -7   4   6        0.65        1.18      1.26 o 
  -6   4   6        1.89        0.65      1.40 o 
  -5   4   6      298.77      287.71      5.74 o 
  -4   4   6       14.43       11.94      1.41 o 
  -3   4   6        1.47        2.00      0.70 o 
  -2   4   6      299.30      294.89      6.57 o 
  -1   4   6        0.82        0.99      0.74 o 
   0   4   6      223.13      231.23      3.64 o 
   1   4   6       29.46       31.93      0.92 o 
   2   4   6       99.25       95.89      1.51 o 
   3   4   6        3.36        3.33      0.92 o 
   4   4   6        0.16        1.02      1.24 o 
   5   4   6        0.05       -0.15      1.25 o 
   6   4   6        1.38        2.56      1.32 o 
   7   4   6       11.83       17.15      2.16 o 
  -8   5   6        1.56       -0.16      1.94 o 
  -7   5   6       93.88       85.47      4.47 o 
  -6   5   6       57.11       56.26      2.32 o 
  -5   5   6      430.03      450.49     13.82 o 
  -4   5   6       33.22       29.45      4.01 o 
  -3   5   6       42.45       42.29      1.16 o 
  -2   5   6      367.57      378.26      5.75 o 
  -1   5   6      265.59      251.26      5.03 o 
   0   5   6       19.96       22.17      1.04 o 
   1   5   6        4.88        6.21      0.97 o 
   2   5   6       40.79       38.94      1.56 o 
   3   5   6       18.37       18.76      1.22 o 
   4   5   6       37.82       34.19      1.99 o 
   5   5   6        3.93        3.83      1.31 o 
   6   5   6        1.88        3.73      1.40 o 
  -8   6   6        2.14        1.58      2.22 o 
  -7   6   6       23.30       19.39      2.43 o 
  -6   6   6        0.91       -0.90      1.47 o 
  -5   6   6        2.45        2.50      1.39 o 
  -4   6   6        1.98        2.40      1.30 o 
  -3   6   6        0.27        0.53      1.07 o 
  -2   6   6      230.56      234.91      3.39 o 
  -1   6   6        2.07        3.86      0.89 o 
   0   6   6        0.43        0.54      0.91 o 
   1   6   6      171.86      177.18      2.00 o 
   2   6   6       20.27       15.78      1.25 o 
   3   6   6        4.63        5.45      1.17 o 
   4   6   6        8.21        9.40      1.54 o 
   5   6   6        0.65        1.15      1.46 o 
   6   6   6        0.19        1.23      1.46 o 
  -7   7   6        1.90        2.64      2.35 o 
  -6   7   6        0.83        1.87      1.58 o 
  -5   7   6        2.85        2.72      1.50 o 
  -4   7   6       47.55       50.69      2.30 o 
  -3   7   6      196.24      194.16      3.59 o 
  -2   7   6      301.62      305.00      4.09 o 
  -1   7   6      142.92      154.46      4.21 o 
   0   7   6        3.27        4.00      1.12 o 
   1   7   6       45.40       44.27      1.57 o 
   2   7   6       93.48       99.53      2.52 o 
   3   7   6       32.42       32.90      1.55 o 
   4   7   6       13.63       13.88      1.64 o 
   5   7   6        3.47        2.65      1.54 o 
  -7   8   6       45.71       55.01      3.66 o 
  -6   8   6       39.41       46.40      2.46 o 
  -5   8   6       20.68       24.89      3.03 o 
  -4   8   6        1.59        2.31      1.44 o 
  -3   8   6        3.99        4.47      1.95 o 
  -2   8   6        4.08        4.26      1.69 o 
  -1   8   6        3.87        3.37      1.32 o 
   0   8   6        9.01        9.37      1.17 o 
   1   8   6       11.46        8.66      1.24 o 
   2   8   6        1.01       -0.19      1.16 o 
   3   8   6        3.70        4.83      1.44 o 
   4   8   6        6.36        5.34      1.74 o 
  -6   9   6        8.88       15.90      2.67 o 
  -5   9   6        9.51        8.26      2.16 o 
  -4   9   6        2.05        0.97      1.47 o 
  -3   9   6        6.99        5.50      1.80 o 
  -2   9   6       99.13      100.77      3.66 o 
  -1   9   6       27.20       26.79      1.65 o 
   0   9   6       45.84       49.08      2.04 o 
   1   9   6       42.40       44.33      1.73 o 
   2   9   6        3.89        5.97      1.23 o 
  -3  10   6       16.65       20.19      2.17 o 
  -2  10   6       15.42       17.30      1.56 o 
  -1  10   6        1.78        2.22      1.30 o 
   0  10   6        3.54        3.89      1.60 o 
  -2 -10   7       12.93       13.64      2.02 o 
  -1 -10   7        0.08        1.11      1.59 o 
   0 -10   7        1.45        1.92      1.24 o 
   1 -10   7       35.65       38.27      2.16 o 
   2 -10   7        9.67        9.14      1.80 o 
   3 -10   7       36.95       38.95      2.17 o 
   4 -10   7        4.52        3.46      2.84 o 
  -4  -9   7       37.78       45.61      2.27 o 
  -3  -9   7       10.30       10.38      1.68 o 
  -2  -9   7        0.93        1.39      1.15 o 
  -1  -9   7        0.09       -0.84      1.58 o 
   0  -9   7       11.92       11.84      1.63 o 
   1  -9   7       27.72       27.97      2.68 o 
   2  -9   7       13.82       15.31      2.86 o 
   3  -9   7        4.55        5.59      2.46 o 
   4  -9   7        6.17        4.97      2.30 o 
   5  -9   7        1.29        1.09      2.64 o 
  -5  -8   7        0.17       -1.53      1.53 o 
  -4  -8   7      128.12      122.32      3.12 o 
  -3  -8   7      174.17      184.11      3.49 o 
  -2  -8   7      169.44      171.61      2.69 o 
  -1  -8   7        0.02       -0.12      1.37 o 
   0  -8   7       90.16       79.85      3.62 o 
   1  -8   7        4.02        4.47      1.99 o 
   2  -8   7       15.97       20.11      2.95 o 
   3  -8   7        0.59       -0.71      1.29 o 
   4  -8   7       48.97       51.24      3.26 o 
   5  -8   7        0.72       -1.85      2.60 o 
   6  -8   7       10.84       11.13      1.73 o 
  -6  -7   7        1.01        2.92      2.00 o 
  -5  -7   7       18.83       23.27      1.79 o 
  -4  -7   7        3.47        3.74      1.52 o 
  -3  -7   7       35.95       35.79      1.92 o 
  -2  -7   7        2.20        1.93      1.49 o 
  -1  -7   7        3.57        4.68      1.24 o 
   0  -7   7      154.06      166.53      2.81 o 
   1  -7   7       73.22       63.92      3.11 o 
   2  -7   7      245.11      257.37      5.43 o 
   3  -7   7       41.09       37.17      2.29 o 
   4  -7   7        0.92       -0.02      1.45 o 
   5  -7   7      145.81      149.44      3.47 o 
   6  -7   7        0.18        0.23      2.17 o 
   7  -7   7        8.39       10.02      2.60 o 
  -7  -6   7        0.15       -1.34      2.32 o 
  -6  -6   7       43.54       36.94      2.89 o 
  -5  -6   7       14.83       14.40      2.27 o 
  -4  -6   7      143.13      147.55      3.00 o 
  -3  -6   7      453.14      439.55      6.27 o 
  -2  -6   7       21.69       18.15      2.12 o 
  -1  -6   7       75.05       65.10      2.47 o 
   0  -6   7      272.13      263.69      3.26 o 
   1  -6   7      207.55      216.80      2.31 o 
   2  -6   7        3.32        3.53      0.99 o 
   3  -6   7       28.51       27.21      1.31 o 
   4  -6   7       31.47       29.32      1.90 o 
   5  -6   7       40.16       46.26      2.05 o 
   6  -6   7        9.32       13.61      4.89 o 
   7  -6   7        3.30        1.80      2.61 o 
  -7  -5   7       74.34       64.23      3.66 o 
  -6  -5   7      130.61      124.45      4.14 o 
  -5  -5   7       12.55       11.84      2.08 o 
  -4  -5   7       88.96       77.74      3.06 o 
  -3  -5   7       34.95       35.39      2.24 o 
  -2  -5   7       21.63       19.37      1.94 o 
  -1  -5   7       31.36       30.30      1.09 o 
   0  -5   7       44.85       41.36      1.19 o 
   1  -5   7      280.38      294.79      2.77 o 
   2  -5   7      101.87      101.55      2.58 o 
   3  -5   7       54.67       64.79      1.55 o 
   4  -5   7       11.44       13.20      1.15 o 
   5  -5   7       15.12       15.45      1.53 o 
   6  -5   7       66.55       74.80      2.38 o 
   7  -5   7        0.22        0.54      1.59 o 
  -8  -4   7        0.29        1.22      2.38 o 
  -7  -4   7       10.30       10.70      2.49 o 
  -6  -4   7       91.27       90.33      3.60 o 
  -5  -4   7       82.94       80.01      3.16 o 
  -4  -4   7      150.12      140.05      3.72 o 
  -3  -4   7       13.65       11.31      1.95 o 
  -2  -4   7       64.46       58.35      2.49 o 
  -1  -4   7      143.25      141.01      1.82 o 
   0  -4   7      636.47      611.96      4.64 o 
   1  -4   7        0.74        1.10      0.66 o 
   2  -4   7       42.59       50.38      1.11 o 
   3  -4   7        6.58        5.69      0.65 o 
   4  -4   7      197.25      197.39      2.15 o 
   5  -4   7        0.11        0.51      1.04 o 
   6  -4   7        7.77        7.83      1.50 o 
   7  -4   7      107.94      112.33      3.01 o 
   8  -4   7        9.94       14.31      2.03 o 
  -8  -3   7       15.31       18.70      2.04 o 
  -7  -3   7       45.76       43.55      2.22 o 
  -6  -3   7        0.14        1.37      1.95 o 
  -5  -3   7      405.88      395.55      5.90 o 
  -4  -3   7      300.02      298.55      5.10 o 
  -3  -3   7       77.50       79.75      2.86 o 
  -2  -3   7       19.14       20.35      1.22 o 
  -1  -3   7       19.84       14.73      0.65 o 
   0  -3   7      112.02      114.11      1.30 o 
   1  -3   7      626.10      634.27      9.42 o 
   2  -3   7      101.53      108.99      2.46 o 
   3  -3   7      159.44      161.24      2.23 o 
   4  -3   7      102.52      102.82      2.05 o 
   5  -3   7       33.57       35.60      1.76 o 
   6  -3   7       28.67       26.07      1.80 o 
   7  -3   7       13.56       16.16      1.94 o 
   8  -3   7        4.96        4.77      1.74 o 
  -9  -2   7       22.06       23.13      2.15 o 
  -8  -2   7       53.31       59.48      2.34 o 
  -7  -2   7      129.10      135.28      4.38 o 
  -6  -2   7       45.14       42.24      2.76 o 
  -5  -2   7       11.24        8.72      1.27 o 
  -4  -2   7      358.12      358.88      4.67 o 
  -3  -2   7      353.67      324.31      3.13 o 
  -2  -2   7      136.28      129.62      1.69 o 
  -1  -2   7      508.02      521.37      4.36 o 
   0  -2   7       11.88        8.38      0.66 o 
   1  -2   7       46.74       44.71      0.85 o 
   2  -2   7       96.30      101.04      1.41 o 
   3  -2   7      366.95      391.34      8.13 o 
   4  -2   7       50.98       52.14      1.31 o 
   5  -2   7      150.62      160.49      3.21 o 
   6  -2   7        3.23        2.46      1.41 o 
   7  -2   7       25.69       24.78      2.75 o 
   8  -2   7        2.75        1.79      1.78 o 
  -9  -1   7        0.13        0.37      2.38 o 
  -8  -1   7        1.44        2.22      1.29 o 
  -7  -1   7        4.97        6.03      1.44 o 
  -6  -1   7      124.93      120.80      3.62 o 
  -5  -1   7       99.38      107.62      3.21 o 
  -4  -1   7       55.73       53.41      1.63 o 
  -3  -1   7       16.88       20.81      1.38 o 
  -2  -1   7      425.33      416.20      3.37 o 
  -1  -1   7      173.39      174.58      2.38 o 
   0  -1   7       15.37       11.84      0.74 o 
   1  -1   7      250.54      235.25      3.60 o 
   2  -1   7      602.76      593.81      4.05 o 
   3  -1   7      403.13      417.76      5.37 o 
   4  -1   7       22.53       23.94      2.35 o 
   5  -1   7       15.32       15.47      1.52 o 
   6  -1   7       90.15       98.85      2.68 o 
   7  -1   7       10.16        8.25      1.66 o 
   8  -1   7        2.02        0.26      1.53 o 
  -9   0   7        8.26        8.51      2.51 o 
  -8   0   7      131.57      128.09      3.97 o 
  -7   0   7       35.63       35.15      1.50 o 
  -6   0   7        7.02        7.31      0.85 o 
  -5   0   7      500.81      505.25     10.81 o 
  -4   0   7       97.43       97.48      1.79 o 
  -3   0   7      373.19      354.70      2.75 o 
  -2   0   7       32.42       38.79      0.97 o 
  -1   0   7      548.44      529.58      2.46 o 
   0   0   7      514.19      560.85      6.55 o 
   1   0   7       18.49       20.84      1.24 o 
   2   0   7       47.59       50.52      0.89 o 
   3   0   7       23.03       15.72      0.99 o 
   4   0   7        0.96        0.11      0.88 o 
   5   0   7        0.56        0.30      1.00 o 
   6   0   7       27.98       24.68      1.82 o 
   7   0   7        8.30        5.60      2.33 o 
   8   0   7        3.47        1.65      1.94 o 
  -9   1   7        0.91       -0.61      2.36 o 
  -8   1   7        0.33       -0.02      1.12 o 
  -7   1   7        3.40        1.70      0.94 o 
  -6   1   7       54.13       56.27      1.44 o 
  -5   1   7      246.79      238.24      2.42 o 
  -4   1   7        5.61        7.05      0.75 o 
  -3   1   7      130.39      125.88      1.96 o 
  -2   1   7      392.83      421.09      7.64 o 
  -1   1   7      191.51      206.43      1.98 o 
   0   1   7       18.13       13.59      0.62 o 
   1   1   7       30.41       26.37      0.63 o 
   2   1   7      274.31      287.25      2.13 o 
   3   1   7       52.93       53.01      1.40 o 
   4   1   7        8.30        7.37      1.07 o 
   5   1   7       45.08       46.13      1.53 o 
   6   1   7       37.98       31.09      1.51 o 
   7   1   7        3.06        1.12      1.29 o 
  -9   2   7       14.51       12.29      2.86 o 
  -8   2   7       24.41       24.30      1.80 o 
  -7   2   7        0.30        0.15      1.01 o 
  -6   2   7        0.78        0.42      0.98 o 
  -5   2   7      140.36      144.75      2.33 o 
  -4   2   7       13.00       10.81      1.00 o 
  -3   2   7      103.89       81.80      1.91 o 
  -2   2   7      349.87      355.83      5.11 o 
  -1   2   7      818.05      845.57      6.56 o 
   0   2   7     1068.77     1115.43      9.29 o 
   1   2   7      233.81      235.71      1.82 o 
   2   2   7        1.65        0.81      0.70 o 
   3   2   7      123.98      136.43      2.99 o 
   4   2   7        7.47        7.75      1.12 o 
   5   2   7        0.31        0.33      0.98 o 
   6   2   7        2.50        2.23      1.01 o 
   7   2   7        4.89        4.07      1.32 o 
  -9   3   7       10.26       12.10      1.73 o 
  -8   3   7        0.02        0.71      1.28 o 
  -7   3   7       42.95       39.81      1.46 o 
  -6   3   7      153.47      148.76      2.21 o 
  -5   3   7       70.51       58.93      2.31 o 
  -4   3   7        6.72        8.40      1.26 o 
  -3   3   7      131.43      135.43      1.60 o 
  -2   3   7      320.58      338.18      5.62 o 
  -1   3   7        0.96        2.07      0.75 o 
   0   3   7       10.12       13.36      0.92 o 
   1   3   7      120.30      132.89      1.51 o 
   2   3   7        0.36        0.23      0.80 o 
   3   3   7        6.72        6.71      1.09 o 
   4   3   7       37.27       36.33      1.31 o 
   5   3   7       41.57       38.66      1.37 o 
   6   3   7        7.15        9.13      2.08 o 
   7   3   7        2.07        0.89      2.00 o 
  -8   4   7        4.58        4.78      2.15 o 
  -7   4   7        6.29        6.17      1.39 o 
  -6   4   7       47.79       51.53      2.07 o 
  -5   4   7        2.83        2.57      1.31 o 
  -4   4   7       38.42       38.46      1.84 o 
  -3   4   7      155.17      172.09      2.93 o 
  -2   4   7        0.03       -0.80      0.95 o 
  -1   4   7       13.96       11.90      0.93 o 
   0   4   7        0.40        1.22      0.80 o 
   1   4   7        0.06        0.30      0.73 o 
   2   4   7      158.24      183.53      2.06 o 
   3   4   7       21.85       19.72      2.53 o 
   4   4   7       14.60       14.82      1.44 o 
   5   4   7       11.77       11.16      1.39 o 
   6   4   7        1.44        2.82      1.38 o 
  -8   5   7        0.30       -0.59      1.80 o 
  -7   5   7       39.00       37.63      2.91 o 
  -6   5   7      133.06      133.10      3.74 o 
  -5   5   7       25.86       27.37      1.84 o 
  -4   5   7      120.07      108.97      2.10 o 
  -3   5   7      796.81      801.77      7.84 o 
  -2   5   7       98.57      105.68      3.68 o 
  -1   5   7      115.21      113.86      1.76 o 
   0   5   7       34.83       36.50      1.29 o 
   1   5   7       89.35       90.67      2.92 o 
   2   5   7       53.60       52.91      1.74 o 
   3   5   7       19.44       18.32      1.18 o 
   4   5   7        0.24        0.02      1.36 o 
   5   5   7       30.15       27.77      2.21 o 
   6   5   7        0.07        0.98      1.44 o 
  -8   6   7        0.03       -1.41      2.10 o 
  -7   6   7        0.36       -0.56      1.56 o 
  -6   6   7       42.41       41.48      2.08 o 
  -5   6   7        2.57        2.56      1.44 o 
  -4   6   7        0.02        1.05      1.54 o 
  -3   6   7       85.10       85.83      2.59 o 
  -2   6   7       34.26       37.77      2.54 o 
  -1   6   7        3.21        5.17      0.98 o 
   0   6   7       27.52       28.40      1.47 o 
   1   6   7        8.49        9.02      1.12 o 
   2   6   7        5.99        4.93      1.03 o 
   3   6   7        0.57        0.59      1.10 o 
   4   6   7        1.85        1.37      1.31 o 
   5   6   7       12.19       10.93      1.64 o 
  -7   7   7       23.96       23.24      2.11 o 
  -6   7   7        1.48        1.36      1.74 o 
  -5   7   7        2.34        2.09      1.65 o 
  -4   7   7       74.40       78.76      2.70 o 
  -3   7   7        9.83       10.41      1.77 o 
  -2   7   7        1.14        1.47      1.60 o 
  -1   7   7      160.78      170.54      3.33 o 
   0   7   7      436.33      455.05      4.48 o 
   1   7   7       53.40       52.20      1.69 o 
   2   7   7        0.93        1.26      1.19 o 
   3   7   7       33.91       30.23      1.54 o 
   4   7   7       15.29       14.66      1.83 o 
  -6   8   7       33.80       36.51      4.70 o 
  -5   8   7      125.78      138.24      3.59 o 
  -4   8   7        3.82        2.97      1.85 o 
  -3   8   7        0.63       -0.38      2.04 o 
  -2   8   7        4.86        4.43      1.74 o 
  -1   8   7        7.77        7.71      1.36 o 
   0   8   7        0.90        0.79      1.03 o 
   1   8   7        3.12        1.99      1.14 o 
   2   8   7       10.84       12.07      1.31 o 
   3   8   7        2.14        3.10      1.72 o 
  -5   9   7        4.28        4.37      1.87 o 
  -4   9   7       12.27       16.34      2.89 o 
  -3   9   7        0.01        0.27      1.49 o 
  -2   9   7        4.61        5.57      1.39 o 
  -1   9   7       50.28       46.05      1.94 o 
   0   9   7        9.37       10.61      1.89 o 
   1   9   7       16.81       15.11      1.35 o 
  -2 -10   8       42.55       44.48      2.46 o 
  -1 -10   8        0.36        0.77      1.52 o 
   0 -10   8        7.59        8.64      3.28 o 
   1 -10   8       12.82       18.02      2.59 o 
   2 -10   8       42.61       51.21      4.22 o 
   3 -10   8       36.49       35.91      3.50 o 
  -4  -9   8        6.27       10.76      1.80 o 
  -3  -9   8        4.07        9.46      3.91 o 
  -2  -9   8       84.39       95.03      2.35 o 
  -1  -9   8       12.59       10.15      1.81 o 
   0  -9   8        1.91        2.02      2.36 o 
   1  -9   8       62.42       55.37      3.24 o 
   2  -9   8       10.23       15.70      3.11 o 
   3  -9   8      118.83      116.57      4.08 o 
   4  -9   8       16.48       11.37      2.41 o 
  -5  -8   8       21.36       24.18      1.92 o 
  -4  -8   8        0.34        0.04      1.55 o 
  -3  -8   8       16.05       19.27      1.73 o 
  -2  -8   8      116.94      104.66      4.42 o 
  -1  -8   8      115.32      111.91      4.08 o 
   0  -8   8       67.88       69.60      3.56 o 
   1  -8   8      157.15      156.49      4.70 o 
   2  -8   8      129.27      139.27      7.22 o 
   3  -8   8       47.55       49.14      2.16 o 
   4  -8   8        3.93        1.19      2.11 o 
   5  -8   8        0.70       -1.46      2.54 o 
  -6  -7   8       11.58       12.17      2.57 o 
  -5  -7   8        0.25        0.42      1.47 o 
  -4  -7   8       32.77       36.99      1.98 o 
  -3  -7   8      110.32      122.68      3.86 o 
  -2  -7   8       28.51       26.89      1.83 o 
  -1  -7   8      156.86      146.74      2.92 o 
   0  -7   8       95.32       98.25      3.03 o 
   1  -7   8       10.78        9.49      2.15 o 
   2  -7   8      253.90      269.49      3.78 o 
   3  -7   8        3.41        4.11      1.10 o 
   4  -7   8       68.41       66.38      2.30 o 
   5  -7   8       31.56       29.39      2.00 o 
   6  -7   8        0.54        2.30      1.53 o 
  -6  -6   8        0.64        2.54      2.40 o 
  -5  -6   8        5.03        5.17      1.57 o 
  -4  -6   8        0.91        3.76      2.13 o 
  -3  -6   8      211.37      213.28      4.70 o 
  -2  -6   8      352.26      368.75      5.74 o 
  -1  -6   8      467.98      492.68      8.57 o 
   0  -6   8      156.90      148.08      2.68 o 
   1  -6   8       47.82       40.74      1.24 o 
   2  -6   8      195.72      207.79      2.62 o 
   3  -6   8        8.19        9.84      1.22 o 
   4  -6   8        0.00        0.88      1.03 o 
   5  -6   8       21.63       22.07      1.94 o 
   6  -6   8        0.43        2.54      1.64 o 
   7  -6   8        2.86        1.12      2.51 o 
  -7  -5   8       37.27       47.98      3.28 o 
  -6  -5   8       11.26       14.89      2.51 o 
  -5  -5   8        8.26        7.92      2.03 o 
  -4  -5   8      332.25      329.78      5.79 o 
  -3  -5   8      143.73      161.61      4.15 o 
  -2  -5   8       80.77       76.95      2.91 o 
  -1  -5   8       34.36       32.92      1.57 o 
   0  -5   8       20.20       20.06      0.80 o 
   1  -5   8        8.44       10.13      1.04 o 
   2  -5   8        3.12        2.64      0.99 o 
   3  -5   8       76.94       77.01      3.23 o 
   4  -5   8       12.83       10.27      1.17 o 
   5  -5   8        3.04        3.53      1.48 o 
   6  -5   8       44.33       45.24      3.28 o 
   7  -5   8       14.49       15.07      1.70 o 
  -8  -4   8        0.00       -0.04      1.82 o 
  -7  -4   8        1.72        1.82      1.84 o 
  -6  -4   8       24.83       31.59      2.81 o 
  -5  -4   8       38.84       31.84      2.70 o 
  -4  -4   8      166.90      168.89      4.32 o 
  -3  -4   8      334.18      342.14      5.54 o 
  -2  -4   8      350.91      350.30      7.40 o 
  -1  -4   8       22.19       19.70      1.11 o 
   0  -4   8        0.07        0.01      0.59 o 
   1  -4   8       98.28       99.54      2.34 o 
   2  -4   8      113.62      113.01      1.77 o 
   3  -4   8        0.56       -0.20      0.81 o 
   4  -4   8       29.59       29.23      0.99 o 
   5  -4   8        1.47        1.93      1.09 o 
   6  -4   8        0.02       -1.05      1.49 o 
   7  -4   8        0.05       -0.09      1.54 o 
  -8  -3   8        6.73       10.49      3.04 o 
  -7  -3   8       25.95       24.19      2.58 o 
  -6  -3   8       51.09       52.63      2.96 o 
  -5  -3   8      242.21      230.87      7.79 o 
  -4  -3   8      393.58      413.50     13.13 o 
  -3  -3   8       29.42       27.37      1.67 o 
  -2  -3   8      335.17      342.66      2.87 o 
  -1  -3   8      448.16      464.32      3.63 o 
   0  -3   8        9.94       11.13      0.78 o 
   1  -3   8       11.25       10.85      0.81 o 
   2  -3   8        0.00       -0.05      0.71 o 
   3  -3   8      319.61      312.97      5.01 o 
   4  -3   8       93.10       94.87      1.44 o 
   5  -3   8       46.29       41.02      1.85 o 
   6  -3   8       64.79       64.01      2.39 o 
   7  -3   8       20.18       22.79      1.84 o 
  -8  -2   8        2.65        2.79      1.79 o 
  -7  -2   8       45.66       42.42      2.92 o 
  -6  -2   8      117.31      133.14      4.04 o 
  -5  -2   8      506.57      505.89      4.28 o 
  -4  -2   8      365.40      369.65      3.65 o 
  -3  -2   8       38.12       35.15      1.62 o 
  -2  -2   8      437.20      432.50      3.09 o 
  -1  -2   8      129.45      124.49      1.50 o 
   0  -2   8        7.61        6.27      0.70 o 
   1  -2   8      280.77      287.73      2.40 o 
   2  -2   8      115.61      108.71      1.55 o 
   3  -2   8       17.34       19.12      1.07 o 
   4  -2   8        0.06        0.80      1.06 o 
   5  -2   8       41.21       39.40      1.99 o 
   6  -2   8        2.38        3.18      1.62 o 
   7  -2   8       33.33       35.58      2.99 o 
  -8  -1   8        0.95        0.17      1.25 o 
  -7  -1   8        3.92        4.74      1.25 o 
  -6  -1   8        0.91        1.07      1.98 o 
  -5  -1   8       50.49       54.54      2.75 o 
  -4  -1   8      291.44      301.47      3.17 o 
  -3  -1   8      230.61      226.90      2.34 o 
  -2  -1   8       28.04       30.45      1.15 o 
  -1  -1   8       51.21       40.87      0.96 o 
   0  -1   8       18.22       18.49      0.72 o 
   1  -1   8        2.07        1.28      0.51 o 
   2  -1   8      272.79      275.65      3.51 o 
   3  -1   8       12.08       13.39      0.98 o 
   4  -1   8      281.83      298.47      5.75 o 
   5  -1   8       58.53       58.14      3.45 o 
   6  -1   8        1.01       -0.56      2.29 o 
   7  -1   8       11.65       10.44      2.72 o 
  -9   0   8       15.16       12.65      2.41 o 
  -8   0   8       42.43       40.57      2.14 o 
  -7   0   8      216.86      223.93      4.19 o 
  -6   0   8      160.37      159.72      2.88 o 
  -5   0   8        6.29        4.78      1.27 o 
  -4   0   8        9.74       11.08      0.84 o 
  -3   0   8      800.42      798.66      6.32 o 
  -2   0   8      190.25      188.16      2.15 o 
  -1   0   8        1.50        0.65      0.56 o 
   0   0   8       19.83       27.27      0.78 o 
   1   0   8      390.51      369.99      2.20 o 
   2   0   8        9.10        7.03      0.68 o 
   3   0   8       17.73       17.30      1.13 o 
   4   0   8      133.44      144.77      4.25 o 
   5   0   8       10.35       10.99      1.57 o 
   6   0   8        0.00       -0.58      1.56 o 
   7   0   8        2.66        2.30      2.34 o 
  -9   1   8        0.05        2.71      2.67 o 
  -8   1   8       21.55       23.74      1.85 o 
  -7   1   8        0.26        0.78      1.02 o 
  -6   1   8       44.60       37.88      1.24 o 
  -5   1   8       80.99       78.70      2.07 o 
  -4   1   8      139.42      142.69      1.68 o 
  -3   1   8      356.76      350.46      5.10 o 
  -2   1   8       46.16       39.69      1.29 o 
  -1   1   8      122.29      114.39      1.82 o 
   0   1   8       46.08       46.39      0.92 o 
   1   1   8      171.14      178.11      1.65 o 
   2   1   8       46.85       43.11      1.05 o 
   3   1   8       48.04       50.48      1.52 o 
   4   1   8        4.77        4.35      1.05 o 
   5   1   8       10.97       11.00      1.26 o 
   6   1   8        7.84        7.42      1.59 o 
   7   1   8       18.21       19.38      1.90 o 
  -9   2   8        0.09        1.64      2.12 o 
  -8   2   8        7.21        5.61      1.28 o 
  -7   2   8        2.16        0.85      1.11 o 
  -6   2   8      133.67      127.63      2.23 o 
  -5   2   8       58.15       54.89      1.88 o 
  -4   2   8      136.54      132.71      1.99 o 
  -3   2   8      127.25      139.80      1.76 o 
  -2   2   8       67.11       65.40      2.93 o 
  -1   2   8        0.31        1.08      0.94 o 
   0   2   8      117.94      117.99      2.26 o 
   1   2   8       93.17       89.61      2.10 o 
   2   2   8        6.67        4.92      0.82 o 
   3   2   8      151.97      153.22      2.64 o 
   4   2   8       54.55       53.58      3.29 o 
   5   2   8        8.83        9.14      1.06 o 
   6   2   8        1.90        1.29      1.05 o 
   7   2   8        2.47        2.57      1.61 o 
  -8   3   8        0.94        2.59      2.69 o 
  -7   3   8        0.39        1.90      1.32 o 
  -6   3   8        3.97        4.89      1.61 o 
  -5   3   8      207.11      198.16      3.15 o 
  -4   3   8       40.75       34.90      1.36 o 
  -3   3   8       16.39       13.55      1.38 o 
  -2   3   8      165.98      164.86      2.12 o 
  -1   3   8      310.54      298.73      3.28 o 
   0   3   8      443.96      463.75      3.45 o 
   1   3   8       75.66       71.86      1.31 o 
   2   3   8       70.53       72.77      1.39 o 
   3   3   8       26.19       23.51      1.39 o 
   4   3   8        0.25        0.31      1.08 o 
   5   3   8        0.50        1.17      1.05 o 
   6   3   8       14.76       14.26      1.61 o 
  -8   4   8        0.04        0.23      1.32 o 
  -7   4   8       26.22       25.20      1.83 o 
  -6   4   8        3.68        5.39      1.38 o 
  -5   4   8        0.45        0.97      1.34 o 
  -4   4   8        4.19        4.43      1.09 o 
  -3   4   8       26.99       29.38      1.10 o 
  -2   4   8        8.29        7.61      1.06 o 
  -1   4   8       14.98       14.03      1.06 o 
   0   4   8       76.26       86.36      1.64 o 
   1   4   8       43.54       42.50      1.35 o 
   2   4   8       43.66       46.22      1.39 o 
   3   4   8       12.71       14.18      1.71 o 
   4   4   8       11.81       11.75      1.48 o 
   5   4   8        0.24       -0.16      1.28 o 
   6   4   8        7.17        6.30      1.42 o 
  -8   5   8       13.42       11.02      2.24 o 
  -7   5   8        2.83        0.75      1.59 o 
  -6   5   8        4.85        4.64      1.48 o 
  -5   5   8        8.27        6.83      1.53 o 
  -4   5   8      111.47      106.52      2.15 o 
  -3   5   8       27.07       26.07      1.43 o 
  -2   5   8       39.73       41.98      2.04 o 
  -1   5   8      311.90      346.85      6.57 o 
   0   5   8      120.15      123.45      1.94 o 
   1   5   8       93.63       95.68      2.62 o 
   2   5   8        7.05       10.35      1.15 o 
   3   5   8       37.52       40.55      1.85 o 
   4   5   8       29.80       29.69      2.17 o 
   5   5   8        0.83        0.38      1.46 o 
  -7   6   8        3.85        3.06      1.75 o 
  -6   6   8        0.10       -0.56      1.62 o 
  -5   6   8        5.88        4.09      1.80 o 
  -4   6   8       18.29       16.57      1.71 o 
  -3   6   8        1.79        3.69      1.63 o 
  -2   6   8       43.32       46.33      2.07 o 
  -1   6   8       98.16       88.70      1.79 o 
   0   6   8       25.94       26.88      1.63 o 
   1   6   8        3.35        5.54      1.14 o 
   2   6   8        0.11        0.80      0.97 o 
   3   6   8       36.63       39.25      1.61 o 
   4   6   8        0.47        1.94      1.45 o 
  -6   7   8        7.30        8.35      1.75 o 
  -5   7   8       51.49       48.09      4.56 o 
  -4   7   8       14.62       16.93      2.02 o 
  -3   7   8        0.02        0.87      1.74 o 
  -2   7   8       66.30       72.52      2.57 o 
  -1   7   8      141.84      147.79      4.36 o 
   0   7   8      108.56      106.70      2.40 o 
   1   7   8        1.38        2.18      1.12 o 
   2   7   8      112.40      115.74      2.29 o 
   3   7   8        2.23        2.61      1.19 o 
  -5   8   8       21.43       21.76      2.31 o 
  -4   8   8       26.13       27.81      2.33 o 
  -3   8   8       33.47       31.05      2.30 o 
  -2   8   8        8.21        8.17      2.54 o 
  -1   8   8        1.82        1.17      1.46 o 
   0   8   8        0.11        0.18      1.19 o 
   1   8   8       57.48       56.03      1.85 o 
   2   8   8        1.24        1.10      1.25 o 
  -3   9   8        6.22        9.06      2.06 o 
  -2   9   8       17.07       19.10      2.22 o 
  -1   9   8       15.21       15.95      2.01 o 
   0   9   8        4.04        3.05      1.39 o 
   0 -10   9       61.03       69.49      3.45 o 
   1 -10   9        0.68       -1.12      2.43 o 
  -3  -9   9       15.66       17.17      1.46 o 
  -2  -9   9       26.95       31.65      1.81 o 
  -1  -9   9       11.15       11.69      2.28 o 
   0  -9   9       70.10       64.88      3.48 o 
   1  -9   9        0.05        1.07      2.41 o 
   2  -9   9        0.15        1.18      2.42 o 
   3  -9   9       14.61       11.39      2.19 o 
   4  -9   9        0.11        0.12      2.32 o 
  -4  -8   9        3.75        4.08      1.66 o 
  -3  -8   9       52.82       58.57      2.45 o 
  -2  -8   9        9.44        6.10      1.54 o 
  -1  -8   9      136.39      142.84      7.10 o 
   0  -8   9       35.19       24.24      2.67 o 
   1  -8   9      105.86      100.40      6.15 o 
   2  -8   9       48.98       48.43      2.25 o 
   3  -8   9       41.39       41.45      2.14 o 
   4  -8   9        1.76       -0.52      2.27 o 
   5  -8   9        0.14       -2.17      2.17 o 
  -5  -7   9        5.08        4.74      1.83 o 
  -4  -7   9        0.27        0.40      1.68 o 
  -3  -7   9        8.17        9.69      2.19 o 
  -2  -7   9       58.74       69.68      2.33 o 
  -1  -7   9       56.56       61.35      2.22 o 
   0  -7   9        6.24        1.43      1.27 o 
   1  -7   9        4.46        0.99      1.51 o 
   2  -7   9       33.14       39.07      4.84 o 
   3  -7   9        6.07        7.98      1.20 o 
   4  -7   9       17.47       15.98      2.93 o 
   5  -7   9        5.62        5.84      1.64 o 
  -6  -6   9       30.33       33.66      2.85 o 
  -5  -6   9       21.96       24.69      2.29 o 
  -4  -6   9        7.01        7.26      2.28 o 
  -3  -6   9       10.70       11.15      2.22 o 
  -2  -6   9       16.31       11.41      1.63 o 
  -1  -6   9       21.18       17.62      1.31 o 
   0  -6   9      724.33      748.61      4.70 o 
   1  -6   9        2.13        3.46      1.06 o 
   2  -6   9       12.56        9.59      1.19 o 
   3  -6   9       27.55       26.49      1.39 o 
   4  -6   9        3.50        4.18      1.12 o 
   5  -6   9        7.49        8.15      1.73 o 
   6  -6   9        2.97        7.08      2.58 o 
  -7  -5   9        0.60        3.84      2.69 o 
  -6  -5   9       21.44       22.99      2.77 o 
  -5  -5   9      132.82      140.96      4.27 o 
  -4  -5   9       13.26        8.02      2.20 o 
  -3  -5   9        0.03        0.20      1.93 o 
  -2  -5   9       20.40       14.52      1.21 o 
  -1  -5   9        0.49        1.05      0.98 o 
   0  -5   9       13.48       11.10      0.82 o 
   1  -5   9       12.24       14.23      1.21 o 
   2  -5   9      140.33      151.15      2.29 o 
   3  -5   9        5.11        6.39      1.12 o 
   4  -5   9        0.48       -0.69      1.13 o 
   5  -5   9        0.54        0.28      1.63 o 
   6  -5   9        3.44        2.92      2.09 o 
  -7  -4   9        7.94        9.21      2.60 o 
  -6  -4   9        9.58       12.74      2.45 o 
  -5  -4   9       25.20       21.51      1.57 o 
  -4  -4   9        3.04        4.37      2.54 o 
  -3  -4   9       15.12       12.88      1.54 o 
  -2  -4   9      487.07      486.40      9.59 o 
  -1  -4   9      264.37      273.62      2.39 o 
   0  -4   9        7.60        7.76      0.83 o 
   1  -4   9        0.02       -0.36      0.83 o 
   2  -4   9       48.71       46.77      1.52 o 
   3  -4   9       25.45       28.14      1.15 o 
   4  -4   9        1.39        0.96      1.12 o 
   5  -4   9       23.03       21.23      1.80 o 
   6  -4   9       60.84       62.19      6.32 o 
   7  -4   9        1.16       -0.97      1.51 o 
  -8  -3   9        2.61        5.87      2.83 o 
  -7  -3   9        8.10        8.49      2.28 o 
  -6  -3   9       89.95       82.32      3.44 o 
  -5  -3   9       17.31       21.48      1.59 o 
  -4  -3   9      176.00      175.89      2.90 o 
  -3  -3   9      634.16      615.74      4.96 o 
  -2  -3   9      374.28      404.41      7.89 o 
  -1  -3   9       20.79       17.66      0.94 o 
   0  -3   9       26.58       25.76      1.19 o 
   1  -3   9      200.02      216.93      2.64 o 
   2  -3   9        3.11        3.08      0.83 o 
   3  -3   9       12.18       11.79      1.04 o 
   4  -3   9       10.15       11.58      1.05 o 
   5  -3   9       33.72       31.56      3.20 o 
   6  -3   9        8.81        9.29      1.65 o 
   7  -3   9        6.28        3.33      1.90 o 
  -8  -2   9        9.94       10.38      2.78 o 
  -7  -2   9        3.04        4.33      1.98 o 
  -6  -2   9       46.10       44.74      2.94 o 
  -5  -2   9        9.04       10.57      2.22 o 
  -4  -2   9      295.24      296.96      6.33 o 
  -3  -2   9      710.27      722.24      9.67 o 
  -2  -2   9       11.05       11.63      1.18 o 
  -1  -2   9        2.49        3.11      0.82 o 
   0  -2   9       54.21       51.54      1.21 o 
   1  -2   9        0.06       -0.14      0.67 o 
   2  -2   9       60.92       58.03      2.19 o 
   3  -2   9      122.20      121.91      1.79 o 
   4  -2   9       35.66       36.86      1.83 o 
   5  -2   9       32.40       32.20      2.89 o 
   6  -2   9       73.33       82.44      4.27 o 
   7  -2   9       11.37       13.13      2.65 o 
  -8  -1   9        1.01        0.43      1.38 o 
  -7  -1   9        2.64        2.08      1.61 o 
  -6  -1   9       78.53       83.61      4.30 o 
  -5  -1   9        9.11        6.25      1.49 o 
  -4  -1   9      243.34      231.94      3.36 o 
  -3  -1   9      520.99      532.59      6.48 o 
  -2  -1   9      552.34      582.31      3.74 o 
  -1  -1   9       16.51       14.74      0.86 o 
   0  -1   9       41.49       45.44      1.02 o 
   1  -1   9      241.61      232.99      4.09 o 
   2  -1   9       40.75       37.86      1.17 o 
   3  -1   9        0.28        1.71      0.98 o 
   4  -1   9       11.51        9.93      2.43 o 
   5  -1   9       13.47       18.47      2.57 o 
   6  -1   9        0.13        1.37      2.54 o 
   7  -1   9        2.97        1.31      2.07 o 
  -8   0   9       12.21       14.97      1.95 o 
  -7   0   9       44.66       41.22      1.86 o 
  -6   0   9        1.15        1.43      1.51 o 
  -5   0   9      493.16      504.44      8.61 o 
  -4   0   9       18.68       17.26      1.24 o 
  -3   0   9       10.32        9.07      0.94 o 
  -2   0   9       11.45       13.05      1.23 o 
  -1   0   9      166.37      169.76      2.22 o 
   0   0   9       10.51       12.20      1.07 o 
   1   0   9      111.69      113.15      1.71 o 
   2   0   9      312.71      325.39      5.19 o 
   3   0   9        3.91        4.24      1.51 o 
   4   0   9       33.79       34.70      2.82 o 
   5   0   9      122.21      141.28      4.65 o 
   6   0   9        0.99        2.22      1.51 o 
   7   0   9       19.33       19.59      3.09 o 
  -8   1   9       11.53       10.29      1.79 o 
  -7   1   9        2.96        4.27      1.63 o 
  -6   1   9       26.13       19.17      1.56 o 
  -5   1   9        0.46        1.01      1.03 o 
  -4   1   9      430.58      425.83      3.93 o 
  -3   1   9      385.51      386.88      4.15 o 
  -2   1   9       61.38       60.96      2.61 o 
  -1   1   9      123.97      120.42      2.35 o 
   0   1   9      697.01      667.24      8.48 o 
   1   1   9      119.21      121.69      2.06 o 
   2   1   9      304.43      307.89      2.68 o 
   3   1   9      212.84      220.16      3.15 o 
   4   1   9        4.90        3.84      1.54 o 
   5   1   9        6.99        6.35      2.22 o 
   6   1   9        0.04        0.62      1.37 o 
  -8   2   9      102.73       98.22      2.88 o 
  -7   2   9        1.38        1.63      1.17 o 
  -6   2   9        6.75        4.49      1.11 o 
  -5   2   9       90.08       92.67      3.96 o 
  -4   2   9      126.25      115.04      2.13 o 
  -3   2   9       69.82       68.53      1.96 o 
  -2   2   9      110.55      116.85      4.91 o 
  -1   2   9        2.62        3.88      1.10 o 
   0   2   9      133.78      126.03      2.15 o 
   1   2   9      155.38      171.33      2.68 o 
   2   2   9      353.45      353.64      2.94 o 
   3   2   9       34.40       33.86      1.35 o 
   4   2   9        0.36        0.68      1.02 o 
   5   2   9        0.57        0.36      1.21 o 
   6   2   9        9.37        7.47      1.36 o 
  -8   3   9       20.45       17.52      4.09 o 
  -7   3   9       15.00       18.26      3.46 o 
  -6   3   9        1.28        1.91      2.42 o 
  -5   3   9       63.67       56.53      2.07 o 
  -4   3   9        3.14        4.12      1.11 o 
  -3   3   9      149.67      145.90      2.30 o 
  -2   3   9      152.04      151.01      2.17 o 
  -1   3   9      124.56      123.15      2.11 o 
   0   3   9        3.45        2.14      0.94 o 
   1   3   9      395.34      411.34      4.08 o 
   2   3   9       31.54       30.31      1.14 o 
   3   3   9       11.79       12.27      1.10 o 
   4   3   9        3.64        3.12      1.09 o 
   5   3   9       10.75        7.44      1.46 o 
   6   3   9        0.01       -0.68      1.20 o 
  -8   4   9       15.33       18.11      1.88 o 
  -7   4   9        0.83        1.43      2.02 o 
  -6   4   9       19.41       20.29      1.79 o 
  -5   4   9       63.96       55.98      2.22 o 
  -4   4   9       46.36       44.39      1.66 o 
  -3   4   9        8.05        8.15      1.11 o 
  -2   4   9       56.70       61.36      1.64 o 
  -1   4   9       16.21       15.71      1.57 o 
   0   4   9       37.65       35.42      1.32 o 
   1   4   9      151.57      156.95      2.17 o 
   2   4   9        0.75        0.86      0.93 o 
   3   4   9       61.24       59.92      1.98 o 
   4   4   9       42.36       43.89      2.29 o 
   5   4   9       14.24       16.21      1.59 o 
  -7   5   9        0.95       -0.55      1.45 o 
  -6   5   9       11.96       12.32      1.62 o 
  -5   5   9        0.99       -0.71      1.48 o 
  -4   5   9      193.25      181.92      3.76 o 
  -3   5   9       12.08       14.18      1.13 o 
  -2   5   9      205.31      220.25      3.39 o 
  -1   5   9        8.19        7.46      1.31 o 
   0   5   9       50.40       53.86      1.98 o 
   1   5   9       11.71       11.52      1.24 o 
   2   5   9        7.90        7.46      1.11 o 
   3   5   9       13.36       17.67      1.61 o 
   4   5   9       11.43       10.99      1.49 o 
  -7   6   9        6.87       10.64      4.25 o 
  -6   6   9        9.58        9.04      1.63 o 
  -5   6   9        1.95        1.25      1.59 o 
  -4   6   9       78.30       72.27      2.65 o 
  -3   6   9       10.96       10.84      1.71 o 
  -2   6   9       35.22       35.10      2.01 o 
  -1   6   9       82.77       89.76      2.64 o 
   0   6   9        3.47        3.23      1.06 o 
   1   6   9       64.12       58.67      2.28 o 
   2   6   9        9.38        9.09      1.28 o 
   3   6   9        0.65        1.92      1.27 o 
   4   6   9        0.81        0.81      1.15 o 
  -6   7   9        6.31        4.07      1.96 o 
  -5   7   9       31.34       31.56      2.19 o 
  -4   7   9        1.17        2.04      2.41 o 
  -3   7   9      215.45      216.83      5.02 o 
  -2   7   9        0.42        0.26      1.60 o 
  -1   7   9        0.50       -0.09      1.41 o 
   0   7   9       13.99       18.57      1.56 o 
   1   7   9      109.08      113.86      2.57 o 
   2   7   9       83.66       91.29      5.03 o 
  -4   8   9        0.28        0.14      1.99 o 
  -3   8   9       80.03       88.35      3.71 o 
  -2   8   9        1.01        2.52      3.90 o 
  -1   8   9        3.35        7.80      1.72 o 
   0   8   9       11.30        9.75      1.43 o 
   1   8   9       23.08       21.05      2.12 o 
  -2  -9  10        4.78        3.22      2.37 o 
  -1  -9  10       74.02       71.92      3.69 o 
   0  -9  10       39.85       38.63      3.17 o 
   1  -9  10       12.21       12.82      1.81 o 
   2  -9  10       12.66       12.66      1.80 o 
  -3  -8  10        3.06        6.81      1.48 o 
  -2  -8  10       29.42       28.05      1.75 o 
  -1  -8  10        5.83        4.46      1.61 o 
   0  -8  10        0.09       -1.19      1.36 o 
   1  -8  10      123.10      133.53      3.13 o 
   2  -8  10        3.23        3.44      1.52 o 
   3  -8  10        4.45        3.64      1.64 o 
   4  -8  10        2.00       -1.65      2.41 o 
  -5  -7  10        2.13        4.13      1.61 o 
  -4  -7  10       35.37       32.24      3.02 o 
  -3  -7  10        6.04        7.24      1.44 o 
  -2  -7  10       10.00       10.83      1.60 o 
  -1  -7  10       11.27       10.28      1.78 o 
   0  -7  10        1.92        4.70      1.54 o 
   1  -7  10       38.79       35.35      2.00 o 
   2  -7  10       30.41       25.85      4.21 o 
   3  -7  10        1.08       -0.07      1.16 o 
   4  -7  10       53.58       57.14      2.37 o 
   5  -7  10        0.45        0.12      1.70 o 
  -5  -6  10       23.99       27.99      2.80 o 
  -4  -6  10       20.66       16.73      2.23 o 
  -3  -6  10       45.02       45.30      5.28 o 
  -2  -6  10       82.20       83.12      2.02 o 
  -1  -6  10       10.92        8.86      1.22 o 
   0  -6  10       31.39       29.76      1.43 o 
   1  -6  10        7.20        8.38      1.73 o 
   2  -6  10      145.81      147.56      3.96 o 
   3  -6  10        1.52       -0.08      1.15 o 
   4  -6  10       23.19       24.67      1.49 o 
   5  -6  10        0.38        0.80      1.70 o 
  -6  -5  10        1.38        1.44      2.22 o 
  -5  -5  10       70.73       67.96      2.38 o 
  -4  -5  10        5.13        4.81      1.75 o 
  -3  -5  10      119.77      115.71      2.72 o 
  -2  -5  10       75.02       65.12      2.40 o 
  -1  -5  10        6.23        8.99      0.94 o 
   0  -5  10        4.46        3.21      1.28 o 
   1  -5  10       10.03        9.82      1.20 o 
   2  -5  10       11.07       12.92      1.17 o 
   3  -5  10        0.79        2.02      1.09 o 
   4  -5  10        2.45        1.53      1.20 o 
   5  -5  10        0.84        2.59      1.60 o 
   6  -5  10        0.44        1.42      2.05 o 
  -7  -4  10        2.99        3.73      2.54 o 
  -6  -4  10       19.44       23.60      2.45 o 
  -5  -4  10        0.19        0.02      1.29 o 
  -4  -4  10      115.93      121.49      2.73 o 
  -3  -4  10       51.33       49.40      2.06 o 
  -2  -4  10        6.38        8.17      0.95 o 
  -1  -4  10        9.86        7.27      0.92 o 
   0  -4  10       87.14       76.41      1.82 o 
   1  -4  10      271.14      280.35      4.22 o 
   2  -4  10        5.89        4.46      0.95 o 
   3  -4  10        9.66        8.31      1.01 o 
   4  -4  10        0.81        1.91      1.13 o 
   5  -4  10        1.52        3.42      3.22 o 
   6  -4  10        0.69        3.20      2.46 o 
  -7  -3  10        2.85        1.98      2.10 o 
  -6  -3  10        0.01        0.11      2.20 o 
  -5  -3  10        0.01       -0.44      1.22 o 
  -4  -3  10      127.16      132.32      2.72 o 
  -3  -3  10      188.13      180.85      3.01 o 
  -2  -3  10       23.64       20.39      1.10 o 
  -1  -3  10      136.16      131.96      2.89 o 
   0  -3  10      438.24      467.20      5.92 o 
   1  -3  10       35.10       32.66      1.19 o 
   2  -3  10        2.83        1.96      0.89 o 
   3  -3  10       21.66       19.45      1.14 o 
   4  -3  10        0.87        1.88      0.99 o 
   5  -3  10        0.75        1.75      1.58 o 
   6  -3  10        0.02        1.81      2.36 o 
  -7  -2  10       15.62       19.21      2.57 o 
  -6  -2  10       13.72       11.62      2.17 o 
  -5  -2  10        5.31        3.53      2.08 o 
  -4  -2  10       23.36       23.48      2.67 o 
  -3  -2  10       36.01       31.70      1.42 o 
  -2  -2  10        4.18        2.21      0.89 o 
  -1  -2  10      666.94      657.07      8.45 o 
   0  -2  10       12.78       11.54      0.89 o 
   1  -2  10        0.81        0.29      0.87 o 
   2  -2  10       23.83       22.39      1.45 o 
   3  -2  10        5.82        5.90      1.05 o 
   4  -2  10       38.42       35.07      1.76 o 
   5  -2  10       41.38       36.92      2.28 o 
   6  -2  10       19.28       22.58      3.16 o 
  -8  -1  10       20.75       23.32      1.62 o 
  -7  -1  10        7.81        7.10      1.52 o 
  -6  -1  10       14.00       13.01      1.57 o 
  -5  -1  10        0.05        0.44      1.53 o 
  -4  -1  10       38.19       41.35      1.50 o 
  -3  -1  10       82.67       89.83      2.31 o 
  -2  -1  10      185.76      181.48      2.46 o 
  -1  -1  10      911.87      951.58      7.91 o 
   0  -1  10        0.22        0.92      0.95 o 
   1  -1  10       80.67       75.24      3.22 o 
   2  -1  10        5.72        8.51      1.33 o 
   3  -1  10      144.66      153.19      2.65 o 
   4  -1  10        1.30       -0.49      1.71 o 
   5  -1  10        3.65        2.56      2.40 o 
   6  -1  10        0.48        2.54      2.55 o 
  -8   0  10       31.38       33.22      2.24 o 
  -7   0  10       75.50       67.83      2.08 o 
  -6   0  10       89.06       91.63      2.67 o 
  -5   0  10       18.74       15.50      2.04 o 
  -4   0  10       10.37       11.18      1.24 o 
  -3   0  10      305.18      298.21      3.01 o 
  -2   0  10        6.34        3.85      1.14 o 
  -1   0  10        3.29        1.42      1.33 o 
   0   0  10       72.14       74.47      1.81 o 
   1   0  10        7.39        7.08      0.99 o 
   2   0  10        1.40        1.37      1.28 o 
   3   0  10      139.07      142.98      3.31 o 
   4   0  10       47.91       47.89      2.28 o 
   5   0  10        0.45        0.89      2.34 o 
   6   0  10        0.45        3.66      2.33 o 
  -8   1  10        0.00       -1.05      1.83 o 
  -7   1  10       37.25       39.64      2.23 o 
  -6   1  10        0.10       -0.02      1.51 o 
  -5   1  10       20.40       15.84      2.30 o 
  -4   1  10       53.86       42.23      2.07 o 
  -3   1  10        2.13        0.86      1.02 o 
  -2   1  10      217.80      226.13      7.12 o 
  -1   1  10      277.95      291.98      3.06 o 
   0   1  10        0.53        0.39      1.17 o 
   1   1  10       30.74       23.86      1.25 o 
   2   1  10      302.55      312.72      3.69 o 
   3   1  10        0.61        0.07      1.35 o 
   4   1  10       15.17       12.58      1.42 o 
   5   1  10        6.45        3.28      1.59 o 
   6   1  10        1.71        5.88      2.35 o 
  -8   2  10       16.75       14.64      2.85 o 
  -7   2  10      135.46      143.85      4.91 o 
  -6   2  10       43.97       42.16      1.98 o 
  -5   2  10       10.84       11.09      1.55 o 
  -4   2  10      150.05      126.28      2.26 o 
  -3   2  10      247.62      242.32      5.07 o 
  -2   2  10       31.08       29.57      3.04 o 
  -1   2  10        2.41        0.46      1.13 o 
   0   2  10       67.17       68.47      1.72 o 
   1   2  10       36.30       35.09      1.15 o 
   2   2  10       43.72       43.39      1.43 o 
   3   2  10        0.12       -0.28      0.95 o 
   4   2  10       22.94       19.62      1.56 o 
   5   2  10        9.37        6.71      1.69 o 
  -7   3  10        0.51        2.92      3.09 o 
  -6   3  10        1.68        4.44      1.33 o 
  -5   3  10       34.74       42.72      1.90 o 
  -4   3  10        0.50        0.74      1.10 o 
  -3   3  10      109.73      107.94      3.26 o 
  -2   3  10        5.92        1.83      1.13 o 
  -1   3  10      130.60      127.13      2.24 o 
   0   3  10       27.54       26.97      1.25 o 
   1   3  10       15.68       15.99      1.18 o 
   2   3  10        0.09       -0.07      1.00 o 
   3   3  10        5.93        5.82      1.08 o 
   4   3  10       24.75       22.80      1.39 o 
   5   3  10        0.21        0.63      1.43 o 
  -7   4  10       10.54       10.99      1.81 o 
  -6   4  10        0.42        1.40      1.31 o 
  -5   4  10        1.32        2.44      1.49 o 
  -4   4  10       64.31       63.14      1.89 o 
  -3   4  10       33.66       29.21      1.42 o 
  -2   4  10        5.79        5.00      1.19 o 
  -1   4  10      198.48      207.44      2.86 o 
   0   4  10        3.37        3.17      1.06 o 
   1   4  10       13.15       12.68      1.13 o 
   2   4  10        6.71        4.88      1.52 o 
   3   4  10        8.54        8.87      1.48 o 
   4   4  10        4.05        5.05      1.42 o 
  -7   5  10        1.64        4.77      1.77 o 
  -6   5  10       22.48       21.72      1.87 o 
  -5   5  10        0.02       -0.97      1.56 o 
  -4   5  10        1.93        2.34      1.15 o 
  -3   5  10      103.11       89.03      2.52 o 
  -2   5  10      152.00      148.85      2.51 o 
  -1   5  10       31.17       29.31      1.60 o 
   0   5  10       27.39       26.12      1.31 o 
   1   5  10        5.63        7.42      1.10 o 
   2   5  10       41.73       44.19      1.89 o 
   3   5  10        0.54        1.29      1.40 o 
   4   5  10        3.80        4.24      1.33 o 
  -6   6  10        6.53        8.35      1.81 o 
  -5   6  10        0.18       -1.02      1.62 o 
  -4   6  10        2.69        2.12      1.60 o 
  -3   6  10       22.65       24.23      2.27 o 
  -2   6  10       59.61       59.36      1.93 o 
  -1   6  10       20.70       22.11      1.54 o 
   0   6  10        2.08        1.39      1.07 o 
   1   6  10        8.82        8.06      1.16 o 
   2   6  10        0.01        0.63      1.46 o 
   3   6  10        0.00        1.06      1.25 o 
  -5   7  10       21.76       21.79      2.37 o 
  -4   7  10        4.93        3.68      1.77 o 
  -3   7  10        6.04        5.13      1.82 o 
  -2   7  10        3.32        4.70      1.73 o 
  -1   7  10       18.27       15.00      1.78 o 
   0   7  10        2.45        4.37      1.53 o 
   1   7  10       48.90       56.22      2.04 o 
  -2  -8  11        3.31        0.75      1.92 o 
  -1  -8  11        9.63        8.38      1.69 o 
   0  -8  11       36.07       34.40      2.94 o 
   1  -8  11        0.04        1.05      1.67 o 
   2  -8  11        4.73        7.02      1.75 o 
  -4  -7  11        4.89        4.53      1.64 o 
  -3  -7  11        4.76        3.34      1.38 o 
  -2  -7  11       49.08       48.98      1.78 o 
  -1  -7  11        2.07        1.96      1.15 o 
   0  -7  11       24.55       24.54      1.88 o 
   1  -7  11       16.92       17.15      1.83 o 
   2  -7  11        0.82        3.37      1.63 o 
   3  -7  11       14.51       11.58      1.34 o 
   4  -7  11        2.06        3.19      1.32 o 
  -5  -6  11       71.73       83.67      2.62 o 
  -4  -6  11       26.25       26.15      1.97 o 
  -3  -6  11        5.19        7.24      1.68 o 
  -2  -6  11        1.90        0.76      1.17 o 
  -1  -6  11       97.80       99.10      2.10 o 
   0  -6  11       23.16       24.47      1.68 o 
   1  -6  11        0.15       -0.10      1.21 o 
   2  -6  11      108.54      114.59      3.11 o 
   3  -6  11       29.44       29.42      1.72 o 
   4  -6  11       36.87       36.55      1.71 o 
  -6  -5  11       10.41       11.44      2.25 o 
  -5  -5  11        1.41       -0.48      1.41 o 
  -4  -5  11       42.46       47.09      2.24 o 
  -3  -5  11      159.16      170.01      2.65 o 
  -2  -5  11       26.60       24.93      1.44 o 
  -1  -5  11        7.82        7.00      1.06 o 
   0  -5  11        0.70        0.83      1.19 o 
   1  -5  11        2.78        5.46      1.20 o 
   2  -5  11        6.00        4.27      1.18 o 
   3  -5  11        0.04        0.56      1.18 o 
   4  -5  11        0.00       -1.23      1.23 o 
   5  -5  11        1.29        2.29      2.16 o 
  -6  -4  11        0.01       -0.87      2.29 o 
  -5  -4  11        0.95        1.17      1.45 o 
  -4  -4  11       35.65       36.82      1.86 o 
  -3  -4  11        3.39        3.36      1.39 o 
  -2  -4  11       84.40       92.27      1.72 o 
  -1  -4  11       16.41       14.73      1.19 o 
   0  -4  11       18.53       14.36      1.19 o 
   1  -4  11       15.54       17.40      1.09 o 
   2  -4  11       95.01       88.49      1.76 o 
   3  -4  11      100.39      102.96      1.87 o 
   4  -4  11       24.15       22.44      1.57 o 
   5  -4  11        3.29        7.36      5.07 o 
  -7  -3  11       17.27       19.89      2.92 o 
  -6  -3  11       28.77       25.63      2.62 o 
  -5  -3  11        0.00        0.01      2.00 o 
  -4  -3  11       44.56       43.68      1.91 o 
  -3  -3  11        7.61        7.94      1.42 o 
  -2  -3  11      163.30      166.40      2.12 o 
  -1  -3  11       83.77       80.20      3.38 o 
   0  -3  11       75.84       83.80      1.57 o 
   1  -3  11        7.05        8.07      1.15 o 
   2  -3  11       12.91       15.11      1.11 o 
   3  -3  11        7.71        6.82      1.08 o 
   4  -3  11        0.64        2.27      1.06 o 
   5  -3  11        0.79        0.63      1.77 o 
  -7  -2  11        4.09        5.40      1.86 o 
  -6  -2  11        0.55        0.65      1.51 o 
  -5  -2  11       98.41      101.50      3.15 o 
  -4  -2  11        3.49        3.63      1.11 o 
  -3  -2  11       28.79       28.29      1.45 o 
  -2  -2  11       16.53       15.43      1.26 o 
  -1  -2  11       12.83       12.43      1.31 o 
   0  -2  11       34.77       29.77      1.50 o 
   1  -2  11      324.65      312.07      3.85 o 
   2  -2  11        4.54        5.87      1.55 o 
   3  -2  11        5.33        4.17      1.35 o 
   4  -2  11        0.26       -0.56      1.24 o 
   5  -2  11        0.10       -0.55      1.54 o 
  -7  -1  11       18.43       19.55      1.80 o 
  -6  -1  11       27.05       32.00      1.99 o 
  -5  -1  11        0.72        1.63      1.61 o 
  -4  -1  11        8.69        6.57      1.22 o 
  -3  -1  11       11.69       11.29      1.31 o 
  -2  -1  11      158.27      151.50      5.12 o 
  -1  -1  11      100.67      113.90      3.17 o 
   0  -1  11      154.42      155.98      2.46 o 
   1  -1  11      259.49      293.41      3.84 o 
   2  -1  11       24.78       21.47      1.65 o 
   3  -1  11       98.28      100.57      2.46 o 
   4  -1  11        0.55       -0.66      1.63 o 
   5  -1  11        5.06        2.73      1.73 o 
  -7   0  11        0.48        0.74      1.64 o 
  -6   0  11       82.52       95.27      2.81 o 
  -5   0  11       17.90       17.83      1.72 o 
  -4   0  11        4.75        5.17      1.17 o 
  -3   0  11       30.90       32.64      1.59 o 
  -2   0  11      135.76      126.84      2.83 o 
  -1   0  11      163.65      164.48      4.55 o 
   0   0  11       59.17       60.04      1.77 o 
   1   0  11       59.47       56.41      1.96 o 
   2   0  11        6.43        5.38      1.45 o 
   3   0  11       11.69       10.08      1.62 o 
   4   0  11        0.05       -0.42      1.66 o 
   5   0  11        1.50        1.20      1.89 o 
  -7   1  11       35.85       40.53      3.60 o 
  -6   1  11        3.66        5.93      2.75 o 
  -5   1  11        6.19        5.12      2.26 o 
  -4   1  11       12.01        7.44      1.26 o 
  -3   1  11      125.02      123.01      3.16 o 
  -2   1  11      138.19      125.74      2.74 o 
  -1   1  11       10.59       11.53      1.43 o 
   0   1  11       98.04       97.55      3.20 o 
   1   1  11       13.45       12.05      1.76 o 
   2   1  11       17.56       16.68      1.72 o 
   3   1  11        1.37        1.08      1.43 o 
   4   1  11       59.25       59.67      2.60 o 
   5   1  11       13.54       16.63      2.18 o 
  -7   2  11       19.29       21.76      2.79 o 
  -6   2  11       38.79       33.73      2.98 o 
  -5   2  11       44.64       47.00      3.12 o 
  -4   2  11       11.11       10.37      1.28 o 
  -3   2  11      133.86      139.60      3.89 o 
  -2   2  11      154.05      148.55      4.66 o 
  -1   2  11      149.32      148.05      5.51 o 
   0   2  11        0.77       -0.52      1.15 o 
   1   2  11       99.39      110.70      2.28 o 
   2   2  11       13.20       14.37      1.38 o 
   3   2  11        0.14       -0.44      1.39 o 
   4   2  11        2.13        3.54      1.38 o 
   5   2  11        2.79        1.90      1.96 o 
  -7   3  11        2.14       10.53      2.82 o 
  -6   3  11        6.40        8.41      1.44 o 
  -5   3  11        2.55        3.36      3.08 o 
  -4   3  11       29.16       31.83      2.80 o 
  -3   3  11        0.01        0.72      1.41 o 
  -2   3  11       19.87       12.51      1.65 o 
  -1   3  11        8.55        6.44      2.06 o 
   0   3  11        9.67        6.25      1.43 o 
   1   3  11        2.80        2.66      1.31 o 
   2   3  11        1.17        2.05      1.03 o 
   3   3  11       59.79       61.63      2.31 o 
   4   3  11        0.61        2.00      1.34 o 
  -6   4  11       41.28       44.01      2.39 o 
  -5   4  11        3.81        2.88      1.51 o 
  -4   4  11       10.00        9.32      1.37 o 
  -3   4  11        4.58        2.43      1.43 o 
  -2   4  11       53.15       51.50      1.79 o 
  -1   4  11       23.95       22.92      1.48 o 
   0   4  11       12.98       10.20      1.11 o 
   1   4  11       15.47       16.80      1.25 o 
   2   4  11        2.01        1.19      1.25 o 
   3   4  11        6.10        7.15      1.35 o 
  -6   5  11        8.20        8.59      1.81 o 
  -5   5  11        8.92       10.25      1.70 o 
  -4   5  11       27.43       25.02      1.61 o 
  -3   5  11        5.01        5.81      2.45 o 
  -2   5  11        0.00       -0.66      1.23 o 
  -1   5  11       49.06       43.92      2.16 o 
   0   5  11       15.30       13.69      1.22 o 
   1   5  11        8.12        8.09      1.26 o 
   2   5  11        2.54        3.67      1.32 o 
   3   5  11        8.20        9.78      1.54 o 
  -5   6  11       16.89       27.12      5.56 o 
  -4   6  11        8.31        4.56      2.30 o 
  -3   6  11       27.92       29.22      2.31 o 
  -2   6  11        9.16       10.59      1.32 o 
  -1   6  11        0.65        1.68      1.34 o 
   0   6  11        1.47        1.69      1.13 o 
   1   6  11        0.02       -0.51      1.29 o 
  -3   7  11        0.01        0.82      1.84 o 
  -2   7  11        1.36        2.56      1.50 o 
  -1   7  11       30.82       33.58      2.17 o 
  -3  -7  12        7.04        4.59      1.62 o 
  -2  -7  12        0.53        1.77      1.03 o 
  -1  -7  12       19.78       20.94      1.36 o 
   0  -7  12        9.40       10.07      1.68 o 
   1  -7  12        1.06        2.21      1.75 o 
   2  -7  12       11.53       15.75      1.88 o 
  -4  -6  12        0.06       -0.79      1.74 o 
  -3  -6  12      127.84      148.84      3.86 o 
  -2  -6  12       12.55       13.98      1.37 o 
  -1  -6  12        3.55        4.56      1.12 o 
   0  -6  12        2.49        3.46      1.65 o 
   1  -6  12       57.64       67.49      2.15 o 
   2  -6  12        0.36        0.52      1.18 o 
   3  -6  12       11.02        9.60      1.39 o 
  -5  -5  12       13.25        9.61      1.85 o 
  -4  -5  12       16.87       18.79      1.77 o 
  -3  -5  12        0.09        0.41      1.03 o 
  -2  -5  12      100.73      107.64      2.93 o 
  -1  -5  12      107.36      105.36      3.90 o 
   0  -5  12        7.02        6.11      1.61 o 
   1  -5  12        0.22        0.04      1.17 o 
   2  -5  12        5.31        3.59      1.24 o 
   3  -5  12        0.24       -1.11      1.11 o 
   4  -5  12        4.93        6.12      1.39 o 
  -5  -4  12        2.78        2.42      1.63 o 
  -4  -4  12       22.28       24.45      1.77 o 
  -3  -4  12        1.51        1.44      1.13 o 
  -2  -4  12       43.72       49.03      1.49 o 
  -1  -4  12       11.03       11.77      1.20 o 
   0  -4  12       47.59       47.88      1.96 o 
   1  -4  12        4.32        2.70      0.98 o 
   2  -4  12        1.75        0.54      1.00 o 
   3  -4  12       13.92       18.47      2.07 o 
   4  -4  12       23.70       26.14      3.06 o 
  -6  -3  12        0.00       -1.44      2.04 o 
  -5  -3  12       66.52       76.90      3.67 o 
  -4  -3  12        2.82        3.35      1.41 o 
  -3  -3  12       20.19       19.66      1.36 o 
  -2  -3  12       61.36       66.00      2.30 o 
  -1  -3  12       37.30       33.81      1.50 o 
   0  -3  12        4.57        4.67      1.44 o 
   1  -3  12       11.48        6.63      1.33 o 
   2  -3  12       73.82       81.37      2.16 o 
   3  -3  12        0.38        1.66      1.40 o 
   4  -3  12        1.06        0.81      1.36 o 
  -6  -2  12        4.14        5.43      1.62 o 
  -5  -2  12        1.23        3.07      1.56 o 
  -4  -2  12       44.52       43.48      1.79 o 
  -3  -2  12       97.89      113.78      2.32 o 
  -2  -2  12        0.08       -0.86      1.11 o 
  -1  -2  12       77.33       72.14      1.90 o 
   0  -2  12       10.16        8.96      1.66 o 
   1  -2  12       24.80       25.52      1.69 o 
   2  -2  12       15.24       15.53      1.61 o 
   3  -2  12       23.35       19.99      1.57 o 
   4  -2  12        0.00       -0.53      1.41 o 
   5  -2  12        1.53        0.98      1.71 o 
  -6  -1  12       47.46       58.50      4.51 o 
  -5  -1  12       17.00       16.25      3.73 o 
  -4  -1  12       19.05       21.37      1.91 o 
  -3  -1  12        0.26       -0.29      1.24 o 
  -2  -1  12       24.12       23.27      1.46 o 
  -1  -1  12        0.16        1.59      1.16 o 
   0  -1  12       76.21       71.51      1.93 o 
   1  -1  12      224.94      231.58      3.24 o 
   2  -1  12        0.06        1.03      1.37 o 
   3  -1  12       27.08       24.60      1.67 o 
   4  -1  12       15.99       13.58      2.03 o 
   5  -1  12       13.16       15.43      2.01 o 
  -6   0  12        0.91       -2.12      2.13 o 
  -5   0  12        6.20        7.21      2.63 o 
  -4   0  12      108.24      117.60      2.38 o 
  -3   0  12        4.83        3.77      1.17 o 
  -2   0  12        4.16        2.83      1.24 o 
  -1   0  12        1.16        4.08      1.31 o 
   0   0  12       11.38       12.23      1.28 o 
   1   0  12       23.79       27.84      1.74 o 
   2   0  12       93.26       92.56      2.88 o 
   3   0  12       22.63       20.37      2.06 o 
   4   0  12        0.42       -0.11      1.75 o 
  -6   1  12        9.84       10.99      2.90 o 
  -5   1  12       52.92       55.44      3.43 o 
  -4   1  12        2.70        4.81      3.04 o 
  -3   1  12       34.99       34.13      1.62 o 
  -2   1  12        8.49        4.51      1.22 o 
  -1   1  12       10.42       11.78      1.85 o 
   0   1  12       37.42       37.89      1.95 o 
   1   1  12        0.34        1.32      2.31 o 
   2   1  12       21.01       26.01      2.04 o 
   3   1  12       17.81       17.65      1.86 o 
   4   1  12       27.89       24.65      2.18 o 
  -6   2  12        0.08        3.80      2.70 o 
  -5   2  12       65.27       72.08      3.67 o 
  -4   2  12        3.12        2.70      1.38 o 
  -3   2  12       33.13       29.92      1.84 o 
  -2   2  12        6.10        5.86      1.78 o 
  -1   2  12       50.28       57.26      2.30 o 
   0   2  12       59.45       61.51      2.31 o 
   1   2  12        0.10       -1.69      2.34 o 
   2   2  12        0.16       -1.17      1.25 o 
   3   2  12       13.91       14.77      1.63 o 
   4   2  12        2.38        2.28      2.11 o 
  -6   3  12       34.75       43.97      3.18 o 
  -5   3  12        0.71        0.45      1.35 o 
  -4   3  12       16.08       15.09      1.35 o 
  -3   3  12        6.31        6.03      1.52 o 
  -2   3  12       23.07       24.21      1.95 o 
  -1   3  12        0.10        1.49      2.02 o 
   0   3  12       38.04       33.64      1.70 o 
   1   3  12        1.68        0.20      1.22 o 
   2   3  12        0.49        0.23      1.38 o 
   3   3  12        3.15        2.93      1.37 o 
  -5   4  12        6.06        4.42      1.62 o 
  -4   4  12       35.48       37.61      2.38 o 
  -3   4  12        5.90        4.14      1.59 o 
  -2   4  12       24.24       23.90      1.57 o 
  -1   4  12       13.76        9.62      1.41 o 
   0   4  12       34.23       32.50      1.73 o 
   1   4  12        1.62        1.00      1.26 o 
   2   4  12        8.64        9.85      1.40 o 
  -4   5  12        3.30        3.65      1.23 o 
  -3   5  12       22.46       22.33      1.64 o 
  -2   5  12        4.78        7.20      1.94 o 
  -1   5  12        0.55       -0.58      1.25 o 
   0   5  12        0.81        0.09      1.24 o 
   1   5  12       28.89       29.01      1.71 o 
  -2   6  12        0.24       -0.33      1.36 o 
  -1   6  12        9.26        8.80      1.45 o 
  -2  -6  13        0.80        2.19      2.38 o 
  -1  -6  13       70.93       78.08      3.32 o 
   0  -6  13        0.10        1.18      1.71 o 
   1  -6  13       20.71       23.14      2.03 o 
   2  -6  13        1.28        0.52      1.24 o 
  -4  -5  13       54.08       55.44      2.42 o 
  -3  -5  13        2.06        2.25      1.43 o 
  -2  -5  13        0.74        1.80      2.61 o 
  -1  -5  13        3.17        6.15      2.63 o 
   0  -5  13       77.54       81.90      3.69 o 
   1  -5  13       19.87       18.48      1.87 o 
   2  -5  13        0.74        1.26      1.74 o 
   3  -5  13        0.42        0.28      1.59 o 
  -4  -4  13       11.49       10.89      1.71 o 
  -3  -4  13       12.86       13.06      2.07 o 
  -2  -4  13       40.07       53.88      2.04 o 
  -1  -4  13        1.62        1.77      1.30 o 
   0  -4  13        6.50        5.52      1.48 o 
   1  -4  13       21.11       22.38      1.64 o 
   2  -4  13       19.07       20.84      1.51 o 
   3  -4  13        0.06       -0.61      1.77 o 
  -5  -3  13       17.47       21.38      2.07 o 
  -4  -3  13        5.39       10.95      1.46 o 
  -3  -3  13       77.01       87.59      2.74 o 
  -2  -3  13        0.22        0.18      1.26 o 
  -1  -3  13       39.37       41.31      1.65 o 
   0  -3  13        2.79        2.86      1.55 o 
   1  -3  13       16.77       18.22      1.52 o 
   2  -3  13        7.85        7.95      1.43 o 
   3  -3  13        0.53        1.43      1.40 o 
  -5  -2  13       37.85       42.62      4.83 o 
  -4  -2  13        0.44        0.35      1.81 o 
  -3  -2  13       12.40       13.55      1.46 o 
  -2  -2  13       43.32       41.24      2.42 o 
  -1  -2  13       40.10       42.62      1.75 o 
   0  -2  13       10.06        9.41      1.71 o 
   1  -2  13       17.90       24.22      1.64 o 
   2  -2  13        4.99        6.67      1.58 o 
   3  -2  13       12.55        9.45      1.50 o 
  -5  -1  13       12.01       13.99      2.89 o 
  -4  -1  13       85.71      102.39      2.88 o 
  -3  -1  13        5.67        4.57      1.35 o 
  -2  -1  13        6.34        5.99      1.42 o 
  -1  -1  13        3.12        1.45      1.23 o 
   0  -1  13       25.11       29.03      2.61 o 
   1  -1  13        1.43        2.23      1.47 o 
   2  -1  13       20.19       16.83      1.76 o 
   3  -1  13       86.74       93.89      3.05 o 
  -5   0  13       12.10       10.28      2.98 o 
  -4   0  13        3.50        3.06      1.39 o 
  -3   0  13       49.50       49.00      1.98 o 
  -2   0  13       40.24       40.28      1.81 o 
  -1   0  13        0.99        1.31      1.27 o 
   0   0  13        9.36       10.15      1.89 o 
   1   0  13        0.53        0.67      1.95 o 
   2   0  13       10.90       12.44      1.93 o 
   3   0  13       29.75       24.77      2.28 o 
  -5   1  13       55.93       56.50      3.68 o 
  -4   1  13        0.45        0.72      1.63 o 
  -3   1  13        9.59       12.02      1.90 o 
  -2   1  13        2.14        1.97      1.19 o 
  -1   1  13       67.46       69.96      2.14 o 
   0   1  13        2.91        5.06      2.40 o 
   1   1  13        0.79        0.50      2.68 o 
   2   1  13       24.53       24.78      2.18 o 
   3   1  13        3.25        4.87      1.84 o 
  -5   2  13        8.57        9.12      2.21 o 
  -4   2  13        9.69        9.41      2.55 o 
  -3   2  13       24.92       26.34      1.97 o 
  -2   2  13        8.19        7.52      1.64 o 
  -1   2  13        2.76        3.19      1.60 o 
   0   2  13        8.92        9.64      1.73 o 
   1   2  13       15.53       15.91      2.87 o 
   2   2  13        2.74        1.56      1.67 o 
  -5   3  13        0.00        3.32      2.62 o 
  -4   3  13        4.07        5.66      1.55 o 
  -3   3  13        0.14       -0.35      1.27 o 
  -2   3  13       51.15       44.91      4.16 o 
  -1   3  13        0.05        1.00      1.61 o 
   0   3  13        0.53       -0.50      1.50 o 
   1   3  13        0.00       -1.88      1.88 o 
   2   3  13       27.06       26.84      2.92 o 
  -4   4  13        0.11       -0.67      1.26 o 
  -3   4  13       14.33       15.31      1.90 o 
  -2   4  13       10.98        8.43      1.67 o 
  -1   4  13        0.77       -0.65      1.38 o 
   0   4  13        9.03        9.54      2.05 o 
  -1  -5  14        0.23        1.29      2.04 o 
   0  -5  14       16.47       10.81      3.22 o 
  -3  -4  14        8.08        7.89      2.01 o 
  -2  -4  14        0.28       -0.27      1.23 o 
  -1  -4  14       19.88       17.20      1.82 o 
   0  -4  14       37.00       36.18      3.09 o 
   1  -4  14        1.65        2.19      1.90 o 
  -3  -3  14       33.72       31.78      1.67 o 
  -2  -3  14       11.25       14.78      1.53 o 
  -1  -3  14       16.33       18.06      2.05 o 
   0  -3  14        0.96        0.12      1.73 o 
   1  -3  14       21.55       24.20      3.99 o 
   2  -3  14        0.30        0.58      1.46 o 
  -4  -2  14       18.13       14.96      2.03 o 
  -3  -2  14       12.69       15.32      1.61 o 
  -2  -2  14        7.70        6.61      1.36 o 
  -1  -2  14        4.19        4.28      1.70 o 
   0  -2  14       19.50       17.58      2.15 o 
   1  -2  14        6.52        7.39      1.97 o 
   2  -2  14        3.81        3.70      1.42 o 
  -4  -1  14       26.53       31.38      3.20 o 
  -3  -1  14       28.00       35.81      1.84 o 
  -2  -1  14       43.71       48.46      2.00 o 
  -1  -1  14        3.81        3.99      1.45 o 
   0  -1  14        1.86        3.14      1.94 o 
   1  -1  14        4.34        3.04      1.81 o 
   2  -1  14       13.76       14.65      1.65 o 
  -4   0  14        6.01        9.92      2.78 o 
  -3   0  14        7.87       10.11      1.53 o 
  -2   0  14        0.86        1.39      1.42 o 
  -1   0  14       57.77       55.56      1.99 o 
   0   0  14        0.42        0.60      1.96 o 
   1   0  14        2.85        2.80      2.71 o 
   2   0  14        0.11       -0.04      1.81 o 
  -4   1  14        0.01        3.09      1.72 o 
  -3   1  14       25.80       26.74      2.25 o 
  -2   1  14        1.06        3.34      1.67 o 
  -1   1  14        0.00        2.86      1.53 o 
   0   1  14        2.62        3.82      2.70 o 
   1   1  14       22.80       29.93      2.97 o 
  -3   2  14        4.97        4.11      1.67 o 
  -2   2  14       18.23       18.26      1.98 o 
  -1   2  14        1.35        0.68      1.58 o 
   0   2  14       11.08       13.73      3.01 o 
  -2   3  14        0.26       -1.40      1.40 o 
  -1   3  14        0.61        0.23      1.65 o 
                                                 
